# Supplementary material for: Energy and cost efficiency of Bitcoin mining endeavor
Source: PLoS One. 2023 Mar 30;18(3):e0283687. doi: 10.1371/journal.pone.0283687 (PMC10062675; doi:10.1371/journal.pone.0283687)
Supplement: S1 File — (CSV) [file pone.0283687.s001.csv]

date	txCount	BTCUSD	averageDifficulty	blockCount	generatedCoins	fees	hashrate	transactionFeeBTC	hashrateIncrease	hashrateChange1W	difficultyChange	transactionsPerBlock	dailyReturnsBTC	BTCUSDChange1W	transactionFeeUSD	transactionFeePercent	BTCBlockReward	difficultyChange12M	hashrateIncrease12M	hashrateIncrease6M	hashrateIncrease3M	transactionsPerBlock12M	transactionFeeBTC12M	transactionFeePercent12M	BTCUSD12M	BTCMined12M	hashrate12M
2009-01-03T00:00:00Z	0	NA	NA	0	NA	0	NA	NA	NA	NA	NA	NA	NA	NA	NA	NA	50	NA	NA	NA	NA	NA	NA	NA	NA	NA	NA
2009-01-04T00:00:00Z	0	NA	NA	0	NA	0	NA	NA	NA	NA	NA	NA	NA	NA	NA	NA	50	NA	NA	NA	NA	NA	NA	NA	NA	NA	NA
2009-01-05T00:00:00Z	0	NA	NA	0	NA	0	NA	NA	NA	NA	NA	NA	NA	NA	NA	NA	50	NA	NA	NA	NA	NA	NA	NA	NA	NA	NA
2009-01-06T00:00:00Z	0	NA	NA	0	NA	0	NA	NA	NA	NA	NA	NA	NA	NA	NA	NA	50	NA	NA	NA	NA	NA	NA	NA	NA	NA	NA
2009-01-07T00:00:00Z	0	NA	NA	0	NA	0	NA	NA	NA	NA	NA	NA	NA	NA	NA	NA	50	NA	NA	NA	NA	NA	NA	NA	NA	NA	NA
2009-01-08T00:00:00Z	0	NA	NA	0	NA	0	NA	NA	NA	NA	NA	NA	NA	NA	NA	NA	50	NA	NA	NA	NA	NA	NA	NA	NA	NA	NA
2009-01-09T00:00:00Z	0	NA	1	19	950	0	9.44495122962963e-7	NA	NA	NA	NA	0	NA	NA	NA	0	50	NA	NA	NA	NA	NA	NA	NA	NA	NA	NA
2009-01-10T00:00:00Z	0	NA	1	61	3050	0	3.03232644740741e-6	NA	NA	NA	NA	0	NA	NA	NA	0	50	NA	NA	NA	NA	NA	NA	NA	NA	NA	NA
2009-01-11T00:00:00Z	1	NA	1	93	4650	0	4.62305507555556e-6	0	NA	NA	NA	0.010752688172043012	NA	NA	NA	0	50	NA	NA	NA	NA	NA	NA	NA	NA	NA	NA
2009-01-12T00:00:00Z	6	NA	1	94	4700	0	4.67276534518519e-6	0	NA	NA	NA	0.06382978723404255	NA	NA	NA	0	50	NA	NA	NA	NA	NA	NA	NA	NA	NA	NA
2009-01-13T00:00:00Z	0	NA	1	123	6150	0	6.11436316444444e-6	NA	NA	NA	NA	0	NA	NA	NA	0	50	NA	NA	NA	NA	NA	NA	NA	NA	NA	NA
2009-01-14T00:00:00Z	1	NA	1	129	6450	0	6.41262478222222e-6	0	NA	NA	NA	0.007751937984496124	NA	NA	NA	0	50	NA	NA	NA	NA	NA	NA	NA	NA	NA	NA
2009-01-15T00:00:00Z	8	NA	1	126	6300	0	6.26349397333333e-6	0	NA	NA	NA	0.06349206349206349	NA	NA	NA	0	50	NA	NA	NA	NA	NA	NA	NA	NA	NA	NA
2009-01-16T00:00:00Z	2	NA	1	108	5400	0	5.36870912e-6	0	NA	4.684210526315789	NA	0.018518518518518517	NA	NA	NA	0	50	NA	NA	NA	NA	NA	NA	NA	NA	NA	NA
2009-01-17T00:00:00Z	0	NA	1	109	5450	0	5.41841938962963e-6	NA	NA	0.786885245901638	NA	0	NA	NA	NA	0	50	NA	NA	NA	NA	NA	NA	NA	NA	NA	NA
2009-01-18T00:00:00Z	1	NA	1	107	5350	0	5.31899885037037e-6	0	NA	0.15053763440860113	NA	0.009345794392523364	NA	NA	NA	0	50	NA	NA	NA	NA	NA	NA	NA	NA	NA	NA
2009-01-19T00:00:00Z	2	NA	1	115	5750	0	5.71668100740741e-6	0	NA	0.22340425531914843	NA	0.017391304347826087	NA	NA	NA	0	50	NA	NA	NA	NA	NA	NA	NA	NA	NA	NA
2009-01-20T00:00:00Z	1	NA	1	114	5700	0	5.66697073777778e-6	0	NA	-0.07317073170731603	NA	0.008771929824561403	NA	NA	NA	0	50	NA	NA	NA	NA	NA	NA	NA	NA	NA	NA
2009-01-21T00:00:00Z	2	NA	1	102	5100	0	5.07044750222222e-6	0	NA	-0.2093023255813954	NA	0.0196078431372549	NA	NA	NA	0	50	NA	NA	NA	NA	NA	NA	NA	NA	NA	NA
2009-01-22T00:00:00Z	1	NA	1	91	4550	0	4.5236345362963e-6	0	NA	-0.2777777777777768	NA	0.01098901098901099	NA	NA	NA	0	50	NA	NA	NA	NA	NA	NA	NA	NA	NA	NA
2009-01-23T00:00:00Z	1	NA	1	84	4200	0	4.17566264888889e-6	0	NA	-0.2222222222222221	NA	0.011904761904761904	NA	NA	NA	0	50	NA	NA	NA	NA	NA	NA	NA	NA	NA	NA
2009-01-24T00:00:00Z	1	NA	1	201	10050	0	9.99176419555555e-6	0	NA	0.8440366972477054	NA	0.004975124378109453	NA	NA	NA	0	50	NA	NA	NA	NA	NA	NA	NA	NA	NA	NA
2009-01-25T00:00:00Z	1	NA	1	191	9550	0	9.49466149925926e-6	0	NA	0.7850467289719627	NA	0.005235602094240838	NA	NA	NA	0	50	NA	NA	NA	NA	NA	NA	NA	NA	NA	NA
2009-01-26T00:00:00Z	1	NA	1	96	4800	0	4.77218588444444e-6	0	NA	-0.1652173913043491	NA	0.010416666666666666	NA	NA	NA	0	50	NA	NA	NA	NA	NA	NA	NA	NA	NA	NA
2009-01-27T00:00:00Z	1	NA	1	97	4850	0	4.82189615407407e-6	0	NA	-0.14912280701754488	NA	0.010309278350515464	NA	NA	NA	0	50	NA	NA	NA	NA	NA	NA	NA	NA	NA	NA
2009-01-28T00:00:00Z	0	NA	1	112	5600	0	5.56755019851852e-6	NA	NA	0.09803921568627527	NA	0	NA	NA	NA	0	50	NA	NA	NA	NA	NA	NA	NA	NA	NA	NA
2009-01-29T00:00:00Z	1	NA	1	121	6050	0	6.01494262518518e-6	0	NA	0.3296703296703274	NA	0.008264462809917356	NA	NA	NA	0	50	NA	NA	NA	NA	NA	NA	NA	NA	NA	NA
2009-01-30T00:00:00Z	0	NA	1	117	5850	0	5.81610154666667e-6	NA	NA	0.39285714285714346	NA	0	NA	NA	NA	0	50	NA	NA	NA	NA	NA	NA	NA	NA	NA	NA
2009-01-31T00:00:00Z	1	NA	1	138	6900	0	6.86001720888889e-6	0	NA	-0.313432835820895	NA	0.007246376811594203	NA	NA	NA	0	50	NA	NA	NA	NA	NA	NA	NA	NA	NA	NA
2009-02-01T00:00:00Z	1	NA	1	113	5650	0	5.61726046814815e-6	0	NA	-0.4083769633507852	NA	0.008849557522123894	NA	NA	NA	0	50	NA	NA	NA	NA	NA	NA	NA	NA	NA	NA
2009-02-02T00:00:00Z	1	NA	1	128	6400	0	6.36291451259259e-6	0	NA	0.33333333333333415	NA	0.0078125	NA	NA	NA	0	50	NA	NA	NA	NA	NA	NA	NA	NA	NA	NA
2009-02-03T00:00:00Z	16	NA	1	139	6950	2.01	6.90972747851852e-6	0.125625	NA	0.43298969072165083	NA	0.11510791366906475	NA	NA	NA	0.028920863309352514	50	NA	NA	NA	NA	NA	NA	NA	NA	NA	NA
2009-02-04T00:00:00Z	0	NA	1	119	5950	0	5.91552208592593e-6	NA	NA	0.06250000000000022	NA	0	NA	NA	NA	0	50	NA	NA	NA	NA	NA	NA	NA	NA	NA	NA
2009-02-05T00:00:00Z	0	NA	1	126	6300	0	6.26349397333333e-6	NA	NA	0.04132231404958708	NA	0	NA	NA	NA	0	50	NA	NA	NA	NA	NA	NA	NA	NA	NA	NA
2009-02-06T00:00:00Z	0	NA	1	122	6100	0	6.06465289481481e-6	NA	NA	0.04273504273504125	NA	0	NA	NA	NA	0	50	NA	NA	NA	NA	NA	NA	NA	NA	NA	NA
2009-02-07T00:00:00Z	4	NA	1	129	6450	0	6.41262478222222e-6	0	NA	-0.06521739130434834	NA	0.031007751937984496	NA	NA	NA	0	50	NA	NA	NA	NA	NA	NA	NA	NA	NA	NA
2009-02-08T00:00:00Z	1	NA	1	132	6600	0	6.56175559111111e-6	0	NA	0.16814159292035336	NA	0.007575757575757576	NA	NA	NA	0	50	NA	NA	NA	NA	NA	NA	NA	NA	NA	NA
2009-02-09T00:00:00Z	1	NA	1	134	6700	0	6.66117613037037e-6	0	6.052631578947367	0.04687500000000022	0	0.007462686567164179	NA	NA	NA	0	50	NA	NA	NA	NA	NA	NA	NA	NA	NA	NA
2009-02-10T00:00:00Z	0	NA	1	120	6000	0	5.96523235555556e-6	NA	0.9672131147540983	-0.13669064748201387	0	0	NA	NA	NA	0	50	NA	NA	NA	NA	NA	NA	NA	NA	NA	NA
2009-02-11T00:00:00Z	2	NA	1	133	6650	0	6.61146586074074e-6	0	0.43010752688171894	0.11764705882352855	0	0.015037593984962405	NA	NA	NA	0	50	NA	NA	NA	NA	NA	NA	NA	NA	NA	NA
2009-02-12T00:00:00Z	0	NA	1	119	5950	0	5.91552208592593e-6	NA	0.2659574468085102	-0.05555555555555436	0	0	NA	NA	NA	0	50	NA	NA	NA	NA	NA	NA	NA	NA	NA	NA
2009-02-13T00:00:00Z	0	NA	1	124	6200	0	6.16407343407407e-6	NA	0.008130081300812941	0.016393442622950838	0	0	NA	NA	NA	0	50	NA	NA	NA	NA	NA	NA	NA	NA	NA	NA
2009-02-14T00:00:00Z	0	NA	1	136	6800	0	6.76059666962963e-6	NA	0.05426356589147341	0.05426356589147341	0	0	NA	NA	NA	0	50	NA	NA	NA	NA	NA	NA	NA	NA	NA	NA
2009-02-15T00:00:00Z	3	NA	1	128	6400	0	6.36291451259259e-6	0	0.01587301587301604	-0.03030303030303061	0	0.0234375	NA	NA	NA	0	50	NA	NA	NA	NA	NA	NA	NA	NA	NA	NA
2009-02-16T00:00:00Z	1	NA	1	122	6100	0	6.06465289481481e-6	0	0.12962962962962887	-0.08955223880597074	0	0.00819672131147541	NA	NA	NA	0	50	NA	NA	NA	NA	NA	NA	NA	NA	NA	NA
2009-02-17T00:00:00Z	0	NA	1	117	5850	0	5.81610154666667e-6	NA	0.0733944954128447	-0.025000000000000133	0	0	NA	NA	NA	0	50	NA	NA	NA	NA	NA	NA	NA	NA	NA	NA
2009-02-18T00:00:00Z	0	NA	1	118	5900	0	5.8658118162963e-6	NA	0.1028037383177578	-0.11278195488721743	0	0	NA	NA	NA	0	50	NA	NA	NA	NA	NA	NA	NA	NA	NA	NA
2009-02-19T00:00:00Z	1	NA	1	124	6200	0	6.16407343407407e-6	0	0.07826086956521605	0.042016806722687594	0	0.008064516129032258	NA	NA	NA	0	50	NA	NA	NA	NA	NA	NA	NA	NA	NA	NA
2009-02-20T00:00:00Z	0	NA	1	122	6100	0	6.06465289481481e-6	NA	0.07017543859649011	-0.016129032258064502	0	0	NA	NA	NA	0	50	NA	NA	NA	NA	NA	NA	NA	NA	NA	NA
2009-02-21T00:00:00Z	0	NA	1	114	5700	0	5.66697073777778e-6	NA	0.11764705882353033	-0.1617647058823527	0	0	NA	NA	NA	0	50	NA	NA	NA	NA	NA	NA	NA	NA	NA	NA
2009-02-22T00:00:00Z	4	NA	1	121	6050	0	6.01494262518518e-6	0	0.3296703296703274	-0.054687500000000444	0	0.03305785123966942	NA	NA	NA	0	50	NA	NA	NA	NA	NA	NA	NA	NA	NA	NA
2009-02-23T00:00:00Z	0	NA	1	108	5400	0	5.36870912e-6	NA	0.2857142857142856	-0.11475409836065509	0	0	NA	NA	NA	0	50	NA	NA	NA	NA	NA	NA	NA	NA	NA	NA
2009-02-24T00:00:00Z	0	NA	1	106	5300	0	5.26928858074074e-6	NA	-0.47263681592039786	-0.0940170940170948	0	0	NA	NA	NA	0	50	NA	NA	NA	NA	NA	NA	NA	NA	NA	NA
2009-02-25T00:00:00Z	0	NA	1	105	5250	0	5.21957831111111e-6	NA	-0.4502617801047122	-0.11016949152542443	0	0	NA	NA	NA	0	50	NA	NA	NA	NA	NA	NA	NA	NA	NA	NA
2009-02-26T00:00:00Z	0	NA	1	107	5350	0	5.31899885037037e-6	NA	0.11458333333333437	-0.13709677419354782	0	0	NA	NA	NA	0	50	NA	NA	NA	NA	NA	NA	NA	NA	NA	NA
2009-02-27T00:00:00Z	1	NA	1	115	5750	0	5.71668100740741e-6	0	0.1855670103092799	-0.05737704918032671	0	0.008695652173913044	NA	NA	NA	0	50	NA	NA	NA	NA	NA	NA	NA	NA	NA	NA
2009-02-28T00:00:00Z	1	NA	1	99	4950	0	4.92131669333333e-6	0	-0.11607142857142949	-0.13157894736842202	0	0.010101010101010102	NA	NA	NA	0	50	NA	NA	NA	NA	NA	NA	NA	NA	NA	NA
2009-03-01T00:00:00Z	0	NA	1	105	5250	0	5.21957831111111e-6	NA	-0.13223140495867702	-0.13223140495867702	0	0	NA	NA	NA	0	50	NA	NA	NA	NA	NA	NA	NA	NA	NA	NA
2009-03-02T00:00:00Z	0	NA	1	108	5400	0	5.36870912e-6	NA	-0.07692307692307754	0	0	0	NA	NA	NA	0	50	NA	NA	NA	NA	NA	NA	NA	NA	NA	NA
2009-03-03T00:00:00Z	2	NA	1	105	5250	0	5.21957831111111e-6	0	-0.23913043478260898	-0.009433962264150941	0	0.01904761904761905	NA	NA	NA	0	50	NA	NA	NA	NA	NA	NA	NA	NA	NA	NA
2009-03-04T00:00:00Z	2	NA	1	104	5200	0	5.16986804148148e-6	0	-0.07964601769911572	-0.009523809523809712	0	0.019230769230769232	NA	NA	NA	0	50	NA	NA	NA	NA	NA	NA	NA	NA	NA	NA
2009-03-05T00:00:00Z	1	NA	1	112	5600	0	5.56755019851852e-6	0	-0.12499999999999933	0.04672897196261716	0	0.008928571428571428	NA	NA	NA	0	50	NA	NA	NA	NA	NA	NA	NA	NA	NA	NA
2009-03-06T00:00:00Z	0	NA	1	117	5850	0	5.81610154666667e-6	NA	-0.1582733812949636	0.01739130434782621	0	0	NA	NA	NA	0	50	NA	NA	NA	NA	NA	NA	NA	NA	NA	NA
2009-03-07T00:00:00Z	0	NA	1	109	5450	0	5.41841938962963e-6	NA	-0.08403361344537874	0.10101010101010188	0	0	NA	NA	NA	0	50	NA	NA	NA	NA	NA	NA	NA	NA	NA	NA
2009-03-08T00:00:00Z	3	NA	1	115	5750	0	5.71668100740741e-6	0	-0.08730158730158633	0.09523809523809601	0	0.02608695652173913	NA	NA	NA	0	50	NA	NA	NA	NA	NA	NA	NA	NA	NA	NA
2009-03-09T00:00:00Z	0	NA	1	108	5400	0	5.36870912e-6	NA	-0.11475409836065509	0	0	0	NA	NA	NA	0	50	NA	NA	NA	NA	NA	NA	NA	NA	NA	NA
2009-03-10T00:00:00Z	0	NA	1	107	5350	0	5.31899885037037e-6	NA	-0.17054263565891437	0.019047619047619202	0	0	NA	NA	NA	0	50	NA	NA	NA	NA	NA	NA	NA	NA	NA	NA
2009-03-11T00:00:00Z	0	NA	1	114	5700	0	5.66697073777778e-6	NA	-0.13636363636363602	0.09615384615384692	0	0	NA	NA	NA	0	50	NA	NA	NA	NA	NA	NA	NA	NA	NA	NA
2009-03-12T00:00:00Z	1	NA	1	118	5900	0	5.8658118162963e-6	0	-0.11940298507462621	0.053571428571428825	0	0.00847457627118644	NA	NA	NA	0	50	NA	NA	NA	NA	NA	NA	NA	NA	NA	NA
2009-03-13T00:00:00Z	1	NA	1	113	5650	0	5.61726046814815e-6	0	-0.05833333333333379	-0.03418803418803451	0	0.008849557522123894	NA	NA	NA	0	50	NA	NA	NA	NA	NA	NA	NA	NA	NA	NA
2009-03-14T00:00:00Z	0	NA	1	110	5500	0	5.46812965925926e-6	NA	-0.1729323308270675	0.009174311926605672	0	0	NA	NA	NA	0	50	NA	NA	NA	NA	NA	NA	NA	NA	NA	NA
2009-03-15T00:00:00Z	0	NA	1	123	6150	0	6.11436316444444e-6	NA	0.03361344537814981	0.06956521739130306	0	0	NA	NA	NA	0	50	NA	NA	NA	NA	NA	NA	NA	NA	NA	NA
2009-03-16T00:00:00Z	1	NA	1	121	6050	0	6.01494262518518e-6	0	-0.024193548387096975	0.12037037037036935	0	0.008264462809917356	NA	NA	NA	0	50	NA	NA	NA	NA	NA	NA	NA	NA	NA	NA
2009-03-17T00:00:00Z	0	NA	1	114	5700	0	5.66697073777778e-6	NA	-0.1617647058823527	0.06542056074766389	0	0	NA	NA	NA	0	50	NA	NA	NA	NA	NA	NA	NA	NA	NA	NA
2009-03-18T00:00:00Z	2	NA	1	114	5700	0	5.66697073777778e-6	0	-0.10937499999999933	0	0	0.017543859649122806	NA	NA	NA	0	50	NA	NA	NA	NA	NA	NA	NA	NA	NA	NA
2009-03-19T00:00:00Z	0	NA	1	122	6100	0	6.06465289481481e-6	NA	0	0.03389830508474434	0	0	NA	NA	NA	0	50	NA	NA	NA	NA	NA	NA	NA	NA	NA	NA
2009-03-20T00:00:00Z	1	NA	1	118	5900	0	5.8658118162963e-6	0	0.008547008547008517	0.04424778761061976	0	0.00847457627118644	NA	NA	NA	0	50	NA	NA	NA	NA	NA	NA	NA	NA	NA	NA
2009-03-21T00:00:00Z	0	NA	1	50	2500	0	2.48551348148148e-6	NA	-0.5762711864406784	-0.5454545454545459	0	0	NA	NA	NA	0	50	NA	NA	NA	NA	NA	NA	NA	NA	NA	NA
2009-03-22T00:00:00Z	2	NA	1	119	5950	0	5.91552208592593e-6	0	-0.04032258064515992	-0.032520325203250655	0	0.01680672268907563	NA	NA	NA	0	50	NA	NA	NA	NA	NA	NA	NA	NA	NA	NA
2009-03-23T00:00:00Z	0	NA	1	130	6500	0	6.46233505185185e-6	NA	0.0655737704918038	0.07438016528925684	0	0	NA	NA	NA	0	50	NA	NA	NA	NA	NA	NA	NA	NA	NA	NA
2009-03-24T00:00:00Z	0	NA	1	105	5250	0	5.21957831111111e-6	NA	-0.0789473684210531	-0.0789473684210531	0	0	NA	NA	NA	0	50	NA	NA	NA	NA	NA	NA	NA	NA	NA	NA
2009-03-25T00:00:00Z	0	NA	1	117	5850	0	5.81610154666667e-6	NA	-0.03305785123966798	0.026315789473684514	0	0	NA	NA	NA	0	50	NA	NA	NA	NA	NA	NA	NA	NA	NA	NA
2009-03-26T00:00:00Z	1	NA	1	117	5850	0	5.81610154666667e-6	0	0.08333333333333393	-0.04098360655737576	0	0.008547008547008548	NA	NA	NA	0	50	NA	NA	NA	NA	NA	NA	NA	NA	NA	NA
2009-03-27T00:00:00Z	0	NA	1	106	5300	0	5.26928858074074e-6	NA	0	-0.10169491525423802	0	0	NA	NA	NA	0	50	NA	NA	NA	NA	NA	NA	NA	NA	NA	NA
2009-03-28T00:00:00Z	3	NA	1	119	5950	0	5.91552208592593e-6	0	0.1333333333333342	1.380000000000003	0	0.025210084033613446	NA	NA	NA	0	50	NA	NA	NA	NA	NA	NA	NA	NA	NA	NA
2009-03-29T00:00:00Z	0	NA	1	116	5800	0	5.76639127703704e-6	NA	0.08411214953271084	-0.025210084033613578	0	0	NA	NA	NA	0	50	NA	NA	NA	NA	NA	NA	NA	NA	NA	NA
2009-03-30T00:00:00Z	0	NA	1	120	6000	0	5.96523235555556e-6	NA	0.04347826086956563	-0.07692307692307598	0	0	NA	NA	NA	0	50	NA	NA	NA	NA	NA	NA	NA	NA	NA	NA
2009-03-31T00:00:00Z	1	NA	1	110	5500	0	5.46812965925926e-6	0	0.11111111111111205	0.047619047619047894	0	0.00909090909090909	NA	NA	NA	0	50	NA	NA	NA	NA	NA	NA	NA	NA	NA	NA
2009-04-01T00:00:00Z	0	NA	1	114	5700	0	5.66697073777778e-6	NA	0.0857142857142863	-0.025641025641025883	0	0	NA	NA	NA	0	50	NA	NA	NA	NA	NA	NA	NA	NA	NA	NA
2009-04-02T00:00:00Z	0	NA	1	115	5750	0	5.71668100740741e-6	NA	0.06481481481481532	-0.017094017094017255	0	0	NA	NA	NA	0	50	NA	NA	NA	NA	NA	NA	NA	NA	NA	NA
2009-04-03T00:00:00Z	0	NA	1	116	5800	0	5.76639127703704e-6	NA	0.1047619047619055	0.09433962264151008	0	0	NA	NA	NA	0	50	NA	NA	NA	0.11633787289039871	NA	NA	NA	NA	NA	NA
2009-04-04T00:00:00Z	0	NA	1	113	5650	0	5.61726046814815e-6	NA	0.08653846153846234	-0.050420168067227156	0	0	NA	NA	NA	0	50	NA	NA	NA	0.11579606541127259	NA	NA	NA	NA	NA	NA
2009-04-05T00:00:00Z	2	NA	1	130	6500	0	6.46233505185185e-6	0	0.16071428571428492	0.12068965517241304	0	0.015384615384615385	NA	NA	NA	0	50	NA	NA	NA	0.11659817648811209	NA	NA	NA	NA	NA	NA
2009-04-06T00:00:00Z	0	NA	1	109	5450	0	5.41841938962963e-6	NA	-0.06837606837606902	-0.09166666666666734	0	0	NA	NA	NA	0	50	NA	NA	NA	0.11335301429751242	NA	NA	NA	NA	NA	NA
2009-04-07T00:00:00Z	0	NA	1	100	5000	0	4.97102696296296e-6	NA	-0.08256880733945005	-0.0909090909090916	0	0	NA	NA	NA	0	50	NA	NA	NA	0.10997505185549583	NA	NA	NA	NA	NA	NA
2009-04-08T00:00:00Z	0	NA	1	105	5250	0	5.21957831111111e-6	NA	-0.08695652173913104	-0.0789473684210531	0	0	NA	NA	NA	0	50	NA	NA	NA	0.10663722857423097	NA	NA	NA	NA	NA	NA
2009-04-09T00:00:00Z	0	NA	1	99	4950	0	4.92131669333333e-6	NA	-0.08333333333333404	-0.13913043478260978	0	0	NA	NA	NA	0	50	NA	NA	NA	0.10347105254243821	NA	NA	NA	NA	NA	NA
2009-04-10T00:00:00Z	0	NA	1	108	5400	0	5.36870912e-6	NA	0.009345794392523477	-0.06896551724137978	0	0	NA	NA	NA	0	50	NA	NA	NA	0.10192801552358716	NA	NA	NA	NA	NA	NA
2009-04-11T00:00:00Z	1	NA	1	120	6000	0	5.96523235555556e-6	0	0.05263157894736881	0.0619469026548678	0	0.008333333333333333	NA	NA	NA	0	50	NA	NA	NA	0.1011329117078417	NA	NA	NA	NA	NA	NA
2009-04-12T00:00:00Z	2	NA	1	118	5900	0	5.8658118162963e-6	0	0	-0.09230769230769154	0	0.01694915254237288	NA	NA	NA	0	50	NA	NA	NA	0.09952762739501882	NA	NA	NA	NA	NA	NA
2009-04-13T00:00:00Z	1	NA	1	115	5750	0	5.71668100740741e-6	0	0.017699115044248037	0.055045871559633586	0	0.008695652173913044	NA	NA	NA	0	50	NA	NA	NA	0.09824905688953803	NA	NA	NA	NA	NA	NA
2009-04-14T00:00:00Z	0	NA	1	124	6200	0	6.16407343407407e-6	NA	0.12727272727272632	0.23999999999999977	0	0	NA	NA	NA	0	50	NA	NA	NA	0.09869557489543322	NA	NA	NA	NA	NA	NA
2009-04-15T00:00:00Z	0	NA	1	113	5650	0	5.61726046814815e-6	NA	-0.08130081300812908	0.07619047619047681	0	0	NA	NA	NA	0	50	NA	NA	NA	0.0959683568968944	NA	NA	NA	NA	NA	NA
2009-04-16T00:00:00Z	0	NA	1	123	6150	0	6.11436316444444e-6	NA	0.016528925619834878	0.24242424242424243	0	0	NA	NA	NA	0	50	NA	NA	NA	0.09478269374350545	NA	NA	NA	NA	NA	NA
2009-04-17T00:00:00Z	0	NA	1	112	5600	0	5.56755019851852e-6	NA	-0.01754385964912286	0.037037037037037424	0	0	NA	NA	NA	0	50	NA	NA	NA	0.09313083266420209	NA	NA	NA	NA	NA	NA
2009-04-18T00:00:00Z	4	NA	1	126	6300	0	6.26349397333333e-6	0	0.10526315789473584	0.04999999999999849	0	0.031746031746031744	NA	NA	NA	0	50	NA	NA	NA	0.09330666346464461	NA	NA	NA	NA	NA	NA
2009-04-19T00:00:00Z	1	NA	1	119	5950	0	5.91552208592593e-6	0	-0.024590163934424925	0.008474576271186418	0	0.008403361344537815	NA	NA	NA	0	50	NA	NA	NA	0.09162242307322933	NA	NA	NA	NA	NA	NA
2009-04-20T00:00:00Z	2	NA	1	119	5950	0	5.91552208592593e-6	0	0.008474576271186418	0.03478260869565242	0	0.01680672268907563	NA	NA	NA	0	50	NA	NA	NA	0.09045132663939774	NA	NA	NA	NA	NA	NA
2009-04-21T00:00:00Z	1	NA	1	123	6150	0	6.11436316444444e-6	0	1.4599999999999995	-0.008064516129032251	0	0.008130081300813009	NA	NA	NA	0	50	NA	NA	NA	0.10947283599162833	NA	NA	NA	NA	NA	NA
2009-04-22T00:00:00Z	0	NA	1	121	6050	0	6.01494262518518e-6	NA	0.016806722689074016	0.07079646017698993	0	0	NA	NA	NA	0	50	NA	NA	NA	0.10820343717926456	NA	NA	NA	NA	NA	NA
2009-04-23T00:00:00Z	0	NA	1	75	3750	0	3.72827022222222e-6	NA	-0.42307692307692324	-0.3902439024390243	0	0	NA	NA	NA	0	50	NA	NA	NA	0.10102397285147825	NA	NA	NA	NA	NA	NA
2009-04-24T00:00:00Z	0	NA	1	115	5750	0	5.71668100740741e-6	NA	0.09523809523809601	0.026785714285714413	0	0	NA	NA	NA	0	50	NA	NA	NA	0.10094682781663315	NA	NA	NA	NA	NA	NA
2009-04-25T00:00:00Z	0	NA	1	118	5900	0	5.8658118162963e-6	NA	0.008547008547008517	-0.06349206349206238	0	0	NA	NA	NA	0	50	NA	NA	NA	0.0997310407209802	NA	NA	NA	NA	NA	NA
2009-04-26T00:00:00Z	2	NA	1	112	5600	0	5.56755019851852e-6	0	-0.04273504273504303	-0.05882352941176505	0	0.017857142857142856	NA	NA	NA	0	50	NA	NA	NA	0.09788083184492795	NA	NA	NA	NA	NA	NA
2009-04-27T00:00:00Z	0	NA	1	104	5200	0	5.16986804148148e-6	NA	-0.018867924528302105	-0.1260504201680681	0	0	NA	NA	NA	0	50	NA	NA	NA	0.09638405291706602	NA	NA	NA	NA	NA	NA
2009-04-28T00:00:00Z	0	NA	1	117	5850	0	5.81610154666667e-6	NA	-0.01680672268907568	-0.04878048780487676	0	0	NA	NA	NA	0	50	NA	NA	NA	0.09495125828914018	NA	NA	NA	NA	NA	NA
2009-04-29T00:00:00Z	1	NA	1	128	6400	0	6.36291451259259e-6	0	0.10344827586206806	0.05785123966942196	0	0.0078125	NA	NA	NA	0	50	NA	NA	NA	0.09505747100880177	NA	NA	NA	NA	NA	NA
2009-04-30T00:00:00Z	0	NA	1	131	6550	0	6.51204532148148e-6	NA	0.09166666666666545	0.7466666666666673	0	0	NA	NA	NA	0	50	NA	NA	NA	0.0950156092268001	NA	NA	NA	NA	NA	NA
2009-05-01T00:00:00Z	0	NA	1	121	6050	0	6.01494262518518e-6	NA	0.09999999999999876	0.05217391304347685	0	0	NA	NA	NA	0	50	NA	NA	NA	0.09507639448013178	NA	NA	NA	NA	NA	NA
2009-05-02T00:00:00Z	2	NA	1	126	6300	0.03	6.26349397333333e-6	0.015	0.10526315789473584	0.06779661016949023	0	0.015873015873015872	NA	NA	NA	4.7619047619047614e-4	50	NA	NA	NA	0.09519912656946436	NA	NA	NA	NA	NA	NA
2009-05-03T00:00:00Z	3	NA	1	106	5300	0	5.26928858074074e-6	0	-0.07826086956521805	-0.05357142857142905	0	0.02830188679245283	NA	NA	NA	0	50	NA	NA	NA	0.09313412661548005	NA	NA	NA	NA	NA	NA
2009-05-04T00:00:00Z	1	NA	1	128	6400	0	6.36291451259259e-6	0	0.10344827586206806	0.23076923076923062	0	0.0078125	NA	NA	NA	0	50	NA	NA	NA	0.09325546954779285	NA	NA	NA	NA	NA	NA
2009-05-05T00:00:00Z	1	NA	1	135	6750	0	6.7108864e-6	0	0.1946902654867253	0.15384615384615308	0	0.007407407407407408	NA	NA	NA	0	50	NA	NA	NA	0.09443494391917578	NA	NA	NA	NA	NA	NA
2009-05-06T00:00:00Z	0	NA	1	135	6750	0	6.7108864e-6	NA	0.03846153846153877	0.054687500000000444	0	0	NA	NA	NA	0	50	NA	NA	NA	0.09379157144265123	NA	NA	NA	NA	NA	NA
2009-05-07T00:00:00Z	0	NA	1	122	6100	0	6.06465289481481e-6	NA	0.11926605504587062	-0.06870229007633633	0	0	NA	NA	NA	0	50	NA	NA	NA	0.09408105421086962	NA	NA	NA	NA	NA	NA
2009-05-08T00:00:00Z	0	NA	1	107	5350	0	5.31899885037037e-6	NA	0.0700000000000005	-0.11570247933884215	0	0	NA	NA	NA	0	50	NA	NA	NA	0.09381048056805087	NA	NA	NA	NA	NA	NA
2009-05-09T00:00:00Z	0	NA	1	78	3900	0	3.87740103111111e-6	NA	-0.25714285714285723	-0.3809523809523808	0	0	NA	NA	NA	0	50	NA	NA	NA	0.08991099903792966	NA	NA	NA	NA	NA	NA
2009-05-10T00:00:00Z	0	NA	1	85	4250	0	4.22537291851852e-6	NA	-0.14141414141414044	-0.19811320754716932	0	0	NA	NA	NA	0	50	NA	NA	NA	0.08736896452746735	NA	NA	NA	NA	NA	NA
2009-05-11T00:00:00Z	1	NA	1	120	6000	0.1	5.96523235555556e-6	0.1	0.11111111111111205	-0.06249999999999889	0	0.008333333333333333	NA	NA	NA	0.0016666666666666668	50	NA	NA	NA	0.022077530814981036	NA	NA	NA	NA	NA	NA
2009-05-12T00:00:00Z	0	NA	1	130	6500	0	6.46233505185185e-6	NA	0.08333333333333215	-0.03703703703703731	0	0	NA	NA	NA	0	50	NA	NA	NA	0.012364566183983607	NA	NA	NA	NA	NA	NA
2009-05-13T00:00:00Z	5	NA	1	111	5550	0	5.51783992888889e-6	0	-0.05932203389830548	-0.1777777777777777	0	0.04504504504504504	NA	NA	NA	0	50	NA	NA	NA	0.006986219362225096	NA	NA	NA	NA	NA	NA
2009-05-14T00:00:00Z	3	NA	1	139	6950	0	6.90972747851852e-6	0	0.20869565217391273	0.13934426229508312	0	0.02158273381294964	NA	NA	NA	0	50	NA	NA	NA	0.006356968871735014	NA	NA	NA	NA	NA	NA
2009-05-15T00:00:00Z	1	NA	1	136	6800	0	6.76059666962963e-6	0	0.0967741935483879	0.2710280373831777	0	0.007352941176470588	NA	NA	NA	0	50	NA	NA	NA	0.007331079995334739	NA	NA	NA	NA	NA	NA
2009-05-16T00:00:00Z	0	NA	1	119	5950	0	5.91552208592593e-6	NA	0.05309734513274367	0.5256410256410271	0	0	NA	NA	NA	0	50	NA	NA	NA	0.007318264382601446	NA	NA	NA	NA	NA	NA
2009-05-17T00:00:00Z	0	NA	1	127	6350	0	6.31320424296296e-6	NA	0.03252032520325243	0.4941176470588222	0	0	NA	NA	NA	0	50	NA	NA	NA	0.007501201847768878	NA	NA	NA	NA	NA	NA
2009-05-18T00:00:00Z	0	NA	1	118	5900	0	5.8658118162963e-6	NA	0.053571428571428825	-0.01666666666666683	0	0	NA	NA	NA	0	50	NA	NA	NA	0.006665397440535911	NA	NA	NA	NA	NA	NA
2009-05-19T00:00:00Z	0	NA	1	86	4300	0	4.27508318814815e-6	NA	-0.3174603174603168	-0.33846153846153804	0	0	NA	NA	NA	0	50	NA	NA	NA	0.0023702896067649055	NA	NA	NA	NA	NA	NA
2009-05-20T00:00:00Z	0	NA	1	120	6000	0	5.96523235555556e-6	NA	0.008403361344538007	0.08108108108108181	0	0	NA	NA	NA	0	50	NA	NA	NA	0.0013329228268394132	NA	NA	NA	NA	NA	NA
2009-05-21T00:00:00Z	0	NA	1	82	4100	0	4.07624210962963e-6	NA	-0.3109243697478995	-0.41007194244604317	0	0	NA	NA	NA	0	50	NA	NA	NA	-0.002943838044733285	NA	NA	NA	NA	NA	NA
2009-05-22T00:00:00Z	0	NA	1	61	3050	0	3.03232644740741e-6	NA	-0.5040650406504057	-0.5514705882352937	0	0	NA	NA	NA	0	50	NA	NA	NA	-0.00925417298151236	NA	NA	NA	NA	NA	NA
2009-05-23T00:00:00Z	0	NA	1	32	1600	0	1.59072862814815e-6	NA	-0.7355371900826441	-0.7310924369747898	0	0	NA	NA	NA	0	50	NA	NA	NA	-0.0186298240683934	NA	NA	NA	NA	NA	NA
2009-05-24T00:00:00Z	0	NA	1	100	5000	0	4.97102696296296e-6	NA	0.33333333333333326	-0.21259842519685057	0	0	NA	NA	NA	0	50	NA	NA	NA	-0.018589571280887836	NA	NA	NA	NA	NA	NA
2009-05-25T00:00:00Z	0	NA	1	109	5450	0	5.41841938962963e-6	NA	-0.05217391304347874	-0.07627118644067854	0	0	NA	NA	NA	0	50	NA	NA	NA	-0.02230262841009404	NA	NA	NA	NA	NA	NA
2009-05-26T00:00:00Z	0	NA	1	125	6250	0	6.2137837037037e-6	NA	0.059322033898303816	0.45348837209302184	0	0	NA	NA	NA	0	50	NA	NA	NA	-0.01645692676373468	NA	NA	NA	NA	NA	NA
2009-05-27T00:00:00Z	0	NA	1	119	5950	0	5.91552208592593e-6	NA	0.06250000000000022	-0.008333333333333526	0	0	NA	NA	NA	0	50	NA	NA	NA	-0.010822181927419159	NA	NA	NA	NA	NA	NA
2009-05-28T00:00:00Z	0	NA	1	95	4750	0	4.72247561481481e-6	NA	-0.08653846153846212	0.15853658536585225	0	0	NA	NA	NA	0	50	NA	NA	NA	-0.013032311541394946	NA	NA	NA	NA	NA	NA
2009-05-29T00:00:00Z	1	NA	1	106	5300	0	5.26928858074074e-6	0	-0.0940170940170948	0.7377049180327853	0	0.009433962264150943	NA	NA	NA	0	50	NA	NA	NA	-0.01610466433619027	NA	NA	NA	NA	NA	NA
2009-05-30T00:00:00Z	0	NA	1	109	5450	0	5.41841938962963e-6	NA	-0.14843749999999967	2.406249999999996	0	0	NA	NA	NA	0	50	NA	NA	NA	-0.016460335450789943	NA	NA	NA	NA	NA	NA
2009-05-31T00:00:00Z	0	NA	1	96	4800	0	4.77218588444444e-6	NA	-0.2671755725190845	-0.04000000000000037	0	0	NA	NA	NA	0	50	NA	NA	NA	-0.0179432383910142	NA	NA	NA	NA	NA	NA
2009-06-01T00:00:00Z	1	NA	1	71	3550	0	3.5294291437037e-6	0	-0.41322314049586784	-0.34862385321100986	0	0.014084507042253521	NA	NA	NA	0	50	NA	NA	NA	-0.021638843485220688	NA	NA	NA	NA	NA	NA
2009-06-02T00:00:00Z	0	NA	1	111	5550	0	5.51783992888889e-6	NA	-0.1190476190476184	-0.11199999999999932	0	0	NA	NA	NA	0	50	NA	NA	NA	-0.020319252103517496	NA	NA	NA	NA	NA	NA
2009-06-03T00:00:00Z	0	NA	1	71	3550	0	3.5294291437037e-6	NA	-0.3301886792452836	-0.40336134453781614	0	0	NA	NA	NA	0	50	NA	NA	NA	-0.023072468164464396	NA	NA	NA	NA	NA	NA
2009-06-04T00:00:00Z	0	NA	1	66	3300	0	3.28087779555556e-6	NA	-0.4843749999999991	-0.30526315789473524	0	0	NA	NA	NA	0	50	NA	NA	NA	-0.027021643988640216	NA	NA	NA	NA	NA	NA
2009-06-05T00:00:00Z	0	NA	1	30	1500	0	1.49130808888889e-6	NA	-0.7777777777777776	-0.7169811320754714	0	0	NA	NA	NA	0	50	NA	NA	NA	-0.03382938460933048	NA	NA	NA	NA	NA	NA
2009-06-06T00:00:00Z	0	NA	1	28	1400	0	1.39188754962963e-6	NA	-0.7925925925925925	-0.7431192660550459	0	0	NA	NA	NA	0	50	NA	NA	NA	-0.04161574701754162	NA	NA	NA	NA	NA	NA
2009-06-07T00:00:00Z	0	NA	1	16	800	0	7.95364314074074e-7	NA	-0.8688524590163933	-0.8333333333333333	0	0	NA	NA	NA	0	50	NA	NA	NA	-0.050204218135286756	NA	NA	NA	NA	NA	NA
2009-06-08T00:00:00Z	0	NA	1	82	4100	0	4.07624210962963e-6	NA	-0.23364485981308403	0.15492957746479008	0	0	NA	NA	NA	0	50	NA	NA	NA	-0.05151071001937938	NA	NA	NA	NA	NA	NA
2009-06-09T00:00:00Z	0	NA	1	91	4550	0	4.5236345362963e-6	NA	0.16666666666666785	-0.18018018018017967	0	0	NA	NA	NA	0	50	NA	NA	NA	-0.04780511329052683	NA	NA	NA	NA	NA	NA
2009-06-10T00:00:00Z	0	NA	1	82	4100	0	4.07624210962963e-6	NA	-0.03529411764705903	0.15492957746479008	0	0	NA	NA	NA	0	50	NA	NA	NA	-0.04669445923869631	NA	NA	NA	NA	NA	NA
2009-06-11T00:00:00Z	0	NA	1	89	4450	0	4.42421399703704e-6	NA	-0.2583333333333335	0.3484848484848475	0	0	NA	NA	NA	0	50	NA	NA	NA	-0.04822116636241837	NA	NA	NA	NA	NA	NA
2009-06-12T00:00:00Z	0	NA	1	86	4300	0	4.27508318814815e-6	NA	-0.33846153846153804	1.8666666666666654	0	0	NA	NA	NA	0	50	NA	NA	NA	-0.05129949828690413	NA	NA	NA	NA	NA	NA
2009-06-13T00:00:00Z	0	NA	1	78	3900	0	3.87740103111111e-6	NA	-0.2972972972972976	1.7857142857142838	0	0	NA	NA	NA	0	50	NA	NA	NA	-0.05266614627009347	NA	NA	NA	NA	NA	NA
2009-06-14T00:00:00Z	0	NA	1	72	3600	0	3.57913941333333e-6	NA	-0.4820143884892092	3.4999999999999964	0	0	NA	NA	NA	0	50	NA	NA	NA	-0.058332386202701814	NA	NA	NA	NA	NA	NA
2009-06-15T00:00:00Z	0	NA	1	84	4200	0	4.17566264888889e-6	NA	-0.38235294117647045	0.024390243902439046	0	0	NA	NA	NA	0	50	NA	NA	NA	-0.06226820370588174	NA	NA	NA	NA	NA	NA
2009-06-16T00:00:00Z	0	NA	1	71	3550	0	3.5294291437037e-6	NA	-0.40336134453781614	-0.21978021978022122	0	0	NA	NA	NA	0	50	NA	NA	NA	-0.06492311182297475	NA	NA	NA	NA	NA	NA
2009-06-17T00:00:00Z	0	NA	1	79	3950	0	3.92711130074074e-6	NA	-0.3779527559055117	-0.03658536585365901	0	0	NA	NA	NA	0	50	NA	NA	NA	-0.06787451573402434	NA	NA	NA	NA	NA	NA
2009-06-18T00:00:00Z	0	NA	1	80	4000	0	3.97682157037037e-6	NA	-0.3220338983050852	-0.10112359550561856	0	0	NA	NA	NA	0	50	NA	NA	NA	-0.07141334978133296	NA	NA	NA	NA	NA	NA
2009-06-19T00:00:00Z	0	NA	1	87	4350	0	4.32479345777778e-6	NA	0.011627906976744429	0.011627906976744429	0	0	NA	NA	NA	0	50	NA	NA	NA	-0.07137949375463257	NA	NA	NA	NA	NA	NA
2009-06-20T00:00:00Z	0	NA	1	78	3900	0	3.87740103111111e-6	NA	-0.35000000000000075	0	0	0	NA	NA	NA	0	50	NA	NA	NA	-0.06889299720033941	NA	NA	NA	NA	NA	NA
2009-06-21T00:00:00Z	0	NA	1	81	4050	0	4.02653184e-6	NA	-0.012195121951219745	0.1250000000000011	0	0	NA	NA	NA	0	50	NA	NA	NA	-0.06858390424765874	NA	NA	NA	NA	NA	NA
2009-06-22T00:00:00Z	1	NA	1	76	3800	0	3.77798049185185e-6	0	0.2459016393442608	-0.09523809523809579	0	0.013157894736842105	NA	NA	NA	0	50	NA	NA	NA	-0.06660227931521416	NA	NA	NA	NA	NA	NA
2009-06-23T00:00:00Z	0	NA	1	76	3800	0	3.77798049185185e-6	NA	1.374999999999996	0.07042253521126818	0	0	NA	NA	NA	0	50	NA	NA	NA	-0.05062483570619164	NA	NA	NA	NA	NA	NA
2009-06-24T00:00:00Z	2	NA	1	95	4750	0	4.72247561481481e-6	0	-0.05000000000000038	0.20253164556961933	0	0.021052631578947368	NA	NA	NA	0	50	NA	NA	NA	-0.0508110131650964	NA	NA	NA	NA	NA	NA
2009-06-25T00:00:00Z	1	NA	1	68	3400	0	3.38029833481481e-6	0	-0.37614678899082665	-0.15000000000000124	0	0.014705882352941176	NA	NA	NA	0	50	NA	NA	NA	-0.05586024527854871	NA	NA	NA	NA	NA	NA
2009-06-26T00:00:00Z	0	NA	1	90	4500	0	4.47392426666667e-6	NA	-0.279999999999999	0.034482758620689946	0	0	NA	NA	NA	0	50	NA	NA	NA	-0.058937168355471775	NA	NA	NA	NA	NA	NA
2009-06-27T00:00:00Z	0	NA	1	84	4200	0	4.17566264888889e-6	NA	-0.2941176470588238	0.07692307692307754	0	0	NA	NA	NA	0	50	NA	NA	NA	-0.06363443187626472	NA	NA	NA	NA	NA	NA
2009-06-28T00:00:00Z	1	NA	1	46	2300	0	2.28667240296296e-6	0	-0.5157894736842106	-0.43209876543209946	0	0.021739130434782608	NA	NA	NA	0	50	NA	NA	NA	-0.070226757406121	NA	NA	NA	NA	NA	NA
2009-06-29T00:00:00Z	2	NA	1	83	4150	0	4.12595237925926e-6	0	-0.21698113207547143	0.09210526315789536	0	0.024096385542168676	NA	NA	NA	0	50	NA	NA	NA	-0.07308894853738514	NA	NA	NA	NA	NA	NA
2009-06-30T00:00:00Z	0	NA	1	85	4250	0	4.22537291851852e-6	NA	-0.2201834862385318	0.11842105263157987	0	0	NA	NA	NA	0	50	NA	NA	NA	-0.07672954850826035	NA	NA	NA	NA	NA	NA
2009-07-01T00:00:00Z	1	NA	1	74	3700	0	3.67855995259259e-6	0	-0.2291666666666664	-0.22105263157894717	0	0.013513513513513514	NA	NA	NA	0	50	NA	NA	NA	-0.08018977875420488	NA	NA	NA	NA	NA	NA
2009-07-02T00:00:00Z	1	NA	1	83	4150	0	4.12595237925926e-6	0	0.16901408450704358	0.22058823529411975	0	0.012048192771084338	NA	NA	NA	0	50	NA	NA	NA	-0.07904473183451007	NA	NA	NA	NA	NA	NA
2009-07-03T00:00:00Z	0	NA	1	82	4100	0	4.07624210962963e-6	NA	-0.26126126126126126	-0.08888888888888946	0	0	NA	NA	NA	0	50	NA	NA	NA	-0.08306696442817124	NA	NA	NA	NA	NA	NA
2009-07-04T00:00:00Z	0	NA	1	89	4450	0	4.42421399703704e-6	NA	0.2535211267605655	0.05952380952380998	0	0	NA	NA	NA	0	50	NA	NA	-0.007009092466585532	-0.0812319900850712	NA	NA	NA	NA	NA	NA
2009-07-05T00:00:00Z	0	NA	1	79	3950	0	3.92711130074074e-6	NA	0.19696969696969502	0.7173913043478277	0	0	NA	NA	NA	0	50	NA	NA	-0.005621481654093828	-0.08083357897237439	NA	NA	NA	NA	NA	NA
2009-07-06T00:00:00Z	0	NA	1	84	4200	0	4.17566264888889e-6	NA	1.7999999999999985	0.012048192771084265	0	0	NA	NA	NA	0	50	NA	NA	0.006578663492217607	-0.06030197382538464	NA	NA	NA	NA	NA	NA
2009-07-07T00:00:00Z	0	NA	1	69	3450	0	3.43000860444444e-6	NA	1.4642857142857104	-0.1882352941176484	0	0	NA	NA	NA	0	50	NA	NA	0.016361932289489373	-0.043303572488844415	NA	NA	NA	NA	NA	NA
2009-07-08T00:00:00Z	0	NA	1	74	3700	0	3.67855995259259e-6	NA	3.6249999999999973	0	0	0	NA	NA	NA	0	50	NA	NA	0.040419519407559425	-0.0025128414807221258	NA	NA	NA	NA	NA	NA
2009-07-09T00:00:00Z	0	NA	1	86	4300	0	4.27508318814815e-6	NA	0.048780487804878314	0.03614457831325324	0	0	NA	NA	NA	0	50	NA	NA	0.0404748900591973	-0.001061041248434078	NA	NA	NA	NA	NA	NA
2009-07-10T00:00:00Z	0	NA	1	81	4050	0	4.02653184e-6	NA	-0.10989010989011061	-0.012195121951219745	0	0	NA	NA	NA	0	50	NA	NA	0.039485646638478165	-0.0023713259108806063	NA	NA	NA	NA	NA	NA
2009-07-11T00:00:00Z	0	NA	1	83	4150	0	4.12595237925926e-6	NA	0.012195121951219523	-0.06741573033707904	0	0	NA	NA	NA	0	50	NA	NA	0.03930727719607778	-0.0028156825811679613	NA	NA	NA	NA	NA	NA
2009-07-12T00:00:00Z	0	NA	1	77	3850	0	3.82769076148148e-6	NA	-0.13483146067415808	-0.025316455696202556	0	0	NA	NA	NA	0	50	NA	NA	0.03817650617094638	-0.004297346984180687	NA	NA	NA	NA	NA	NA
2009-07-13T00:00:00Z	0	NA	1	78	3900	0	3.87740103111111e-6	NA	-0.0930232558139541	-0.07142857142857184	0	0	NA	NA	NA	0	50	NA	NA	0.03733005609362444	-0.005514076334270821	NA	NA	NA	NA	NA	NA
2009-07-14T00:00:00Z	0	NA	1	69	3450	0	3.43000860444444e-6	NA	-0.11538461538461631	0	0	0	NA	NA	NA	0	50	NA	NA	0.03635111589184085	-0.008180640539296563	NA	NA	NA	NA	NA	NA
2009-07-15T00:00:00Z	0	NA	1	45	2250	0	2.23696213333333e-6	NA	-0.37500000000000033	-0.39189189189189233	0	0	NA	NA	NA	0	50	NA	NA	0.03373104508998199	-0.01140810413261383	NA	NA	NA	NA	NA	NA
2009-07-16T00:00:00Z	0	NA	1	71	3550	0	3.5294291437037e-6	NA	-0.15476190476190577	-0.174418604651164	0	0	NA	NA	NA	0	50	NA	NA	0.03253805173648903	-0.013290420949995595	NA	NA	NA	NA	NA	NA
2009-07-17T00:00:00Z	0	NA	1	47	2350	0	2.33638267259259e-6	NA	-0.3380281690140845	-0.4197530864197536	0	0	NA	NA	NA	0	50	NA	NA	0.030207446574535734	-0.016812226547412757	NA	NA	NA	NA	NA	NA
2009-07-18T00:00:00Z	0	NA	1	4	200	0	1.98841078518518e-7	NA	-0.9493670886075951	-0.9518072289156628	0	0	NA	NA	NA	0	50	NA	NA	0.024085105729647418	-0.02840156991557024	NA	NA	NA	NA	NA	NA
2009-07-19T00:00:00Z	0	NA	1	70	3500	0	3.47971887407407e-6	NA	-0.125000000000001	-0.09090909090909172	0	0	NA	NA	NA	0	50	NA	NA	0.02315911128412165	-0.029504974707499645	NA	NA	NA	NA	NA	NA
2009-07-20T00:00:00Z	1	NA	1	70	3500	0.14	3.47971887407407e-6	0.14	-0.19540229885057614	-0.10256410256410331	0	0.014285714285714285	NA	NA	NA	0.004	50	NA	NA	0.021809966777117343	-0.031745379928617916	NA	NA	NA	NA	NA	NA
2009-07-21T00:00:00Z	0	NA	1	82	4100	0	4.07624210962963e-6	NA	0.051282051282051766	0.188405797101451	0	0	NA	NA	NA	0	50	NA	NA	0.021990777111503445	-0.047225796947496464	NA	NA	NA	NA	NA	NA
2009-07-22T00:00:00Z	0	NA	1	60	3000	0	2.98261617777778e-6	NA	-0.25925925925925863	0.33333333333333637	0	0	NA	NA	NA	0	50	NA	NA	0.02027583786534026	-0.0502594890568188	NA	NA	NA	NA	NA	NA
2009-07-23T00:00:00Z	0	NA	1	76	3800	0	3.77798049185185e-6	NA	0	0.07042253521126818	0	0	NA	NA	NA	0	50	NA	NA	0.020152953999489714	-0.045610292099929534	NA	NA	NA	NA	NA	NA
2009-07-24T00:00:00Z	0	NA	1	73	3650	0	3.62884968296296e-6	NA	-0.03947368421052666	0.5531914893617025	0	0	NA	NA	NA	0	50	NA	NA	0.019793757383766722	-0.04709064132463967	NA	NA	NA	NA	NA	NA
2009-07-25T00:00:00Z	0	NA	1	32	1600	0	1.59072862814815e-6	NA	-0.6631578947368414	7.00000000000003	0	0	NA	NA	NA	0	50	NA	NA	0.015704226532745117	-0.054472013888198466	NA	NA	NA	NA	NA	NA
2009-07-26T00:00:00Z	0	NA	1	21	1050	0	1.04391566222222e-6	NA	-0.6911764705882355	-0.7000000000000003	0	0	NA	NA	NA	0	50	NA	NA	0.011496603335596423	-0.061597743864607174	NA	NA	NA	NA	NA	NA
2009-07-27T00:00:00Z	0	NA	1	74	3700	0	3.67855995259259e-6	NA	-0.17777777777777903	0.057142857142857606	0	0	NA	NA	NA	0	50	NA	NA	0.010376636583446272	-0.0633440059882278	NA	NA	NA	NA	NA	NA
2009-07-28T00:00:00Z	0	NA	1	41	2050	0	2.03812105481481e-6	NA	-0.5119047619047632	-0.5000000000000012	0	0	NA	NA	NA	0	50	NA	NA	0.0073043930629273935	-0.06878464378180678	NA	NA	NA	NA	NA	NA
2009-07-29T00:00:00Z	1	NA	1	19	950	0	9.44495122962963e-7	0	-0.5869565217391299	-0.6833333333333336	0	0.05263157894736842	NA	NA	NA	0	50	NA	NA	0.003829183034845187	-0.07637150968951226	NA	NA	NA	NA	NA	NA
2009-07-30T00:00:00Z	1	NA	1	15	750	0	7.45654044444444e-7	0	-0.8192771084337351	-0.8026315789473685	0	0.06666666666666667	NA	NA	NA	0	50	NA	NA	-9.563186597395827e-4	-0.08638188084446172	NA	NA	NA	NA	NA	NA
2009-07-31T00:00:00Z	0	NA	1	17	850	0	8.45074583703704e-7	NA	-0.8	-0.7671232876712326	0	0	NA	NA	NA	0	50	NA	NA	-0.005575068262862476	-0.09627199073457159	NA	NA	NA	NA	NA	NA
2009-08-01T00:00:00Z	0	NA	1	28	1400	0	1.39188754962963e-6	NA	-0.6216216216216213	-0.12500000000000078	0	0	NA	NA	NA	0	50	NA	NA	-0.00911556569595879	-0.10425973556442167	NA	NA	NA	NA	NA	NA
2009-08-02T00:00:00Z	0	NA	1	23	1150	0	1.14333620148148e-6	NA	-0.7228915662650606	0.09523809523809601	0	0	NA	NA	NA	0	50	NA	NA	-0.0131942856992108	-0.11134358937431005	NA	NA	NA	NA	NA	NA
2009-08-03T00:00:00Z	0	NA	1	12	600	0	5.96523235555555e-7	NA	-0.8536585365853661	-0.8378378378378379	0	0	NA	NA	NA	0	50	NA	NA	-0.017969650761063955	-0.12186124665395218	NA	NA	NA	NA	NA	NA
2009-08-04T00:00:00Z	0	NA	1	81	4050	0	4.02653184e-6	NA	-0.08988764044943875	0.9756097560975654	0	0	NA	NA	NA	0	50	NA	NA	-0.018375967086986977	-0.12498847638951442	NA	NA	NA	NA	NA	NA
2009-08-05T00:00:00Z	0	NA	1	87	4350	0	4.32479345777778e-6	NA	0.10126582278481111	3.5789473684210558	0	0	NA	NA	NA	0	50	NA	NA	-0.017703822200066763	-0.12429831941892901	NA	NA	NA	NA	NA	NA
2009-08-06T00:00:00Z	0	NA	1	90	4500	0	4.47392426666667e-6	NA	0.07142857142857206	5.000000000000009	0	0	NA	NA	NA	0	50	NA	NA	-0.017205875866945875	-0.12482400605208614	NA	NA	NA	NA	NA	NA
2009-08-07T00:00:00Z	1	NA	1	80	4000	0.13	3.97682157037037e-6	0.13	0.15942028985507384	3.705882352941174	0	0.0125	NA	NA	NA	0.0032500000000000003	50	NA	NA	-0.016224619390712434	-0.12384136550422818	NA	NA	NA	NA	NA	NA
2009-08-08T00:00:00Z	0	NA	1	80	4000	0	3.97682157037037e-6	NA	0.08108108108108181	1.8571428571428559	0	0	NA	NA	NA	0	50	NA	NA	-0.015687018835619647	-0.12012461893033875	NA	NA	NA	NA	NA	NA
2009-08-09T00:00:00Z	0	NA	1	101	5050	0	5.02073723259259e-6	NA	0.17441860465116177	3.3913043478260896	0	0	NA	NA	NA	0	50	NA	NA	-0.014642482442835133	-0.11665392941313762	NA	NA	NA	NA	NA	NA
2009-08-10T00:00:00Z	0	NA	1	75	3750	0	3.72827022222222e-6	NA	-0.07407407407407451	5.250000000000003	0	0	NA	NA	NA	0	50	NA	NA	-0.014967245238634255	-0.11868893144813968	NA	NA	NA	NA	NA	NA
2009-08-11T00:00:00Z	0	NA	1	70	3500	0	3.47971887407407e-6	NA	-0.15662650602409756	-0.1358024691358034	0	0	NA	NA	NA	0	50	NA	NA	-0.04889761728765865	-0.12132585275975978	NA	NA	NA	NA	NA	NA
2009-08-12T00:00:00Z	0	NA	1	63	3150	0	3.13174698666667e-6	NA	-0.18181818181818066	-0.2758620689655169	0	0	NA	NA	NA	0	50	NA	NA	-0.05517647683176947	-0.12267196427536281	NA	NA	NA	NA	NA	NA
2009-08-13T00:00:00Z	0	NA	1	85	4250	0	4.22537291851852e-6	NA	0.08974358974359053	-0.05555555555555591	0	0	NA	NA	NA	0	50	NA	NA	-0.057036389056567986	-0.12397912979657513	NA	NA	NA	NA	NA	NA
2009-08-14T00:00:00Z	0	NA	1	63	3150	0	3.13174698666667e-6	NA	-0.08695652173912827	-0.21249999999999913	0	0	NA	NA	NA	0	50	NA	NA	-0.05896488068797585	-0.1259981486458885	NA	NA	NA	NA	NA	NA
2009-08-15T00:00:00Z	0	NA	1	26	1300	0	1.29246701037037e-6	NA	-0.4222222222222216	-0.675	0	0	NA	NA	NA	0	50	NA	NA	-0.06131653261979571	-0.13122144059484417	NA	NA	NA	NA	NA	NA
2009-08-16T00:00:00Z	0	NA	1	19	950	0	9.44495122962963e-7	NA	-0.7323943661971828	-0.8118811881188117	0	0	NA	NA	NA	0	50	NA	NA	-0.06561520984432388	-0.1396270965442995	NA	NA	NA	NA	NA	NA
2009-08-17T00:00:00Z	0	NA	1	17	850	0	8.45074583703704e-7	NA	-0.638297872340425	-0.7733333333333331	0	0	NA	NA	NA	0	50	NA	NA	-0.06918991415150115	-0.1472300558949792	NA	NA	NA	NA	NA	NA
2009-08-18T00:00:00Z	0	NA	1	10	500	0	4.97102696296296e-7	NA	1.5000000000000053	-0.857142857142857	0	0	NA	NA	NA	0	50	NA	NA	-0.06170155147188161	-0.12725796449431634	NA	NA	NA	NA	NA	NA
2009-08-19T00:00:00Z	0	NA	1	18	900	0	8.94784853333333e-7	NA	-0.7428571428571427	-0.7142857142857146	0	0	NA	NA	NA	0	50	NA	NA	-0.06616194293783782	-0.13551357443059853	NA	NA	NA	NA	NA	NA
2009-08-20T00:00:00Z	0	NA	1	22	1100	0	1.09362593185185e-6	NA	-0.6857142857142859	-0.7411764705882358	0	0	NA	NA	NA	0	50	NA	NA	-0.07047078459921512	-0.13963214493572365	NA	NA	NA	NA	NA	NA
2009-08-21T00:00:00Z	0	NA	1	14	700	0	6.95943774814815e-7	NA	-0.8292682926829268	-0.7777777777777779	0	0	NA	NA	NA	0	50	NA	NA	-0.07542996034920496	-0.14320580704597113	NA	NA	NA	NA	NA	NA
2009-08-22T00:00:00Z	0	NA	1	7	350	0	3.47971887407407e-7	NA	-0.8833333333333335	-0.7307692307692311	0	0	NA	NA	NA	0	50	NA	NA	-0.08064039079690892	-0.1448299404882864	NA	NA	NA	NA	NA	NA
2009-08-23T00:00:00Z	0	NA	1	15	750	0	7.45654044444444e-7	NA	-0.8026315789473685	-0.21052631578947423	0	0	NA	NA	NA	0	50	NA	NA	-0.08566923581205044	-0.15731307139246994	NA	NA	NA	NA	NA	NA
2009-08-24T00:00:00Z	0	NA	1	15	750	0	7.45654044444444e-7	NA	-0.7945205479452054	-0.11764705882353033	0	0	NA	NA	NA	0	50	NA	NA	-0.0918123553618621	-0.16547072672106036	NA	NA	NA	NA	NA	NA
2009-08-25T00:00:00Z	0	NA	1	50	2500	0	2.48551348148148e-6	NA	0.5624999999999973	4	0	0	NA	NA	NA	0	50	NA	NA	-0.09029986511986367	-0.15994129852214065	NA	NA	NA	NA	NA	NA
2009-08-26T00:00:00Z	3	NA	1	48	2400	0	2.38609294222222e-6	0	1.2857142857142883	1.6666666666666652	0	0.0625	NA	NA	NA	0	50	NA	NA	-0.08069138915464681	-0.1464993832945111	NA	NA	NA	NA	NA	NA
2009-08-27T00:00:00Z	0	NA	1	29	1450	0	1.44159781925926e-6	NA	-0.6081081081081077	0.318181818181821	0	0	NA	NA	NA	0	50	NA	NA	-0.08155393739510253	-0.15223091787219953	NA	NA	NA	NA	NA	NA
2009-08-28T00:00:00Z	0	NA	1	75	3750	0	3.72827022222222e-6	NA	0.82926829268293	4.357142857142852	0	0	NA	NA	NA	0	50	NA	NA	-0.07764855510357468	-0.14208492461175967	NA	NA	NA	NA	NA	NA
2009-08-29T00:00:00Z	0	NA	1	78	3900	0	3.87740103111111e-6	NA	3.1052631578947354	10.142857142857153	0	0	NA	NA	NA	0	50	NA	NA	-0.061693931346277105	-0.10632997232720215	NA	NA	NA	NA	NA	NA
2009-08-30T00:00:00Z	1	NA	1	97	4850	0	4.82189615407407e-6	0	5.466666666666666	5.466666666666666	0	0.010309278350515464	NA	NA	NA	0	50	NA	NA	-0.03118716579852795	-0.04332071695153457	NA	NA	NA	NA	NA	NA
2009-08-31T00:00:00Z	1	NA	1	86	4300	0	4.27508318814815e-6	0	4.0588235294117645	4.73333333333334	0	0.011627906976744186	NA	NA	NA	0	50	NA	NA	-0.008285226266449036	0.005822653047450402	NA	NA	NA	NA	NA	NA
2009-09-01T00:00:00Z	0	NA	1	78	3900	0	3.87740103111111e-6	NA	1.7857142857142838	0.5600000000000005	0	0	NA	NA	NA	0	50	NA	NA	0.001893119977470971	0.026754102550328448	NA	NA	NA	NA	NA	NA
2009-09-02T00:00:00Z	0	NA	1	66	3300	0	3.28087779555556e-6	NA	1.8695652173913118	0.3750000000000031	0	0	NA	NA	NA	0	50	NA	NA	0.013416047038530648	0.05092722229358774	NA	NA	NA	NA	NA	NA
2009-09-03T00:00:00Z	1	NA	1	61	3050	0	3.03232644740741e-6	0	4.083333333333342	1.1034482758620694	0	0.01639344262295082	NA	NA	NA	0	50	NA	NA	0.03616456808242386	0.10112181936318489	NA	NA	NA	NA	NA	NA
2009-09-04T00:00:00Z	0	NA	1	64	3200	0	3.1814572562963e-6	NA	-0.2098765432098756	-0.14666666666666517	0	0	NA	NA	NA	0	50	NA	NA	0.03570076183537536	0.10736249227052447	NA	NA	NA	NA	NA	NA
2009-09-05T00:00:00Z	0	NA	1	76	3800	0	3.77798049185185e-6	NA	-0.12643678160919636	-0.025641025641025772	0	0	NA	NA	NA	0	50	NA	NA	0.03587473232546151	0.11468288579781455	NA	NA	NA	NA	NA	NA
2009-09-06T00:00:00Z	0	NA	1	68	3400	0	3.38029833481481e-6	NA	-0.24444444444444613	-0.29896907216494895	0	0	NA	NA	NA	0	50	NA	NA	0.034998170407433825	0.12154451233157221	NA	NA	NA	NA	NA	NA
2009-09-07T00:00:00Z	1	NA	1	78	3900	0	3.87740103111111e-6	0	-0.025000000000000244	-0.0930232558139541	0	0.01282051282051282	NA	NA	NA	0	50	NA	NA	0.03533861623968293	0.12383731298885883	NA	NA	NA	NA	NA	NA
2009-09-08T00:00:00Z	0	NA	1	69	3450	0	3.43000860444444e-6	NA	-0.13750000000000107	-0.11538461538461631	0	0	NA	NA	NA	0	50	NA	NA	0.03521432169520563	0.12049482214636797	NA	NA	NA	NA	NA	NA
2009-09-09T00:00:00Z	0	NA	1	54	2700	0	2.68435456e-6	NA	-0.4653465346534651	-0.18181818181818288	0	0	NA	NA	NA	0	50	NA	NA	0.03360337142747584	0.11576897141003384	NA	NA	NA	NA	NA	NA
2009-09-10T00:00:00Z	0	NA	1	67	3350	0	3.33058806518519e-6	NA	-0.10666666666666491	0.0983606557377057	0	0	NA	NA	NA	0	50	NA	NA	0.033765649950410113	0.11743563807670053	NA	NA	NA	NA	NA	NA
2009-09-11T00:00:00Z	0	NA	1	67	3350	0	3.33058806518519e-6	NA	-0.04285714285714037	0.04687500000000022	0	0	NA	NA	NA	0	50	NA	NA	0.03418393324121605	0.12068403802839721	NA	NA	NA	NA	NA	NA
2009-09-12T00:00:00Z	0	NA	1	69	3450	0	3.43000860444444e-6	NA	0.09523809523809268	-0.09210526315789558	0	0	NA	NA	NA	0	50	NA	NA	0.03502312137548613	0.12499761377054434	NA	NA	NA	NA	NA	NA
2009-09-13T00:00:00Z	0	NA	1	75	3750	0	3.72827022222222e-6	NA	-0.11764705882353022	0.1029411764705892	0	0	NA	NA	NA	0	50	NA	NA	0.035325226686980876	0.12900165036027708	NA	NA	NA	NA	NA	NA
2009-09-14T00:00:00Z	0	NA	1	74	3700	0	3.67855995259259e-6	NA	0.17460317460317243	-0.051282051282051655	0	0	NA	NA	NA	0	50	NA	NA	0.036095662365806136	0.13512204723697646	NA	NA	NA	NA	NA	NA
2009-09-15T00:00:00Z	0	NA	1	44	2200	0	2.1872518637037e-6	NA	0.6923076923076901	-0.3623188405797104	0	0	NA	NA	NA	0	50	NA	NA	0.04001096969200715	0.14716236632319082	NA	NA	NA	NA	NA	NA
2009-09-16T00:00:00Z	1	NA	1	72	3600	0	3.57913941333333e-6	0	2.7894736842105226	0.3333333333333319	0	0.013888888888888888	NA	NA	NA	0	50	NA	NA	0.056137955430219585	0.18196925028050986	NA	NA	NA	NA	NA	NA
2009-09-17T00:00:00Z	1	NA	1	84	4200	0.12	4.17566264888889e-6	0.12	3.9411764705882337	0.2537313432835806	0	0.011904761904761904	NA	NA	NA	0.002857142857142857	50	NA	NA	0.07827211647168535	0.22881771587274413	NA	NA	NA	NA	NA	NA
2009-09-18T00:00:00Z	0	NA	1	78	3900	0	3.87740103111111e-6	NA	6.800000000000002	0.16417910447760997	0	0	NA	NA	NA	0	50	NA	NA	0.11543058641704054	0.30341521140047223	NA	NA	NA	NA	NA	NA
2009-09-19T00:00:00Z	0	NA	1	74	3700	0	3.67855995259259e-6	NA	3.11111111111111	0.07246376811594257	0	0	NA	NA	NA	0	50	NA	NA	0.13238448861684438	0.3414493994346603	NA	NA	NA	NA	NA	NA
2009-09-20T00:00:00Z	0	NA	1	78	3900	0	3.87740103111111e-6	NA	2.5454545454545503	0.04000000000000026	0	0	NA	NA	NA	0	50	NA	NA	0.1494430991736489	0.36955543973582256	NA	NA	NA	NA	NA	NA
2009-09-21T00:00:00Z	1	NA	1	69	3450	0	3.43000860444444e-6	0	3.928571428571421	-0.0675675675675681	0	0.014492753623188406	NA	NA	NA	0	50	NA	NA	0.171131044579204	0.41002433851853864	NA	NA	NA	NA	NA	NA
2009-09-22T00:00:00Z	1	NA	1	25	1250	0	1.24275674074074e-6	0	2.571428571428574	-0.4318181818181812	0	0.04	NA	NA	NA	0	50	NA	NA	0.18482424021273824	0.423171905237534	NA	NA	NA	NA	NA	NA
2009-09-23T00:00:00Z	0	NA	1	36	1800	0	1.78956970666667e-6	NA	1.4000000000000061	-0.49999999999999856	0	0	NA	NA	NA	0	50	NA	NA	0.1929059198215965	0.4391059711716	NA	NA	NA	NA	NA	NA
2009-09-24T00:00:00Z	0	NA	1	97	4850	0	4.82189615407407e-6	NA	5.466666666666666	0.15476190476190355	0	0	NA	NA	NA	0	50	NA	NA	0.22295905926370763	0.5033127124425615	NA	NA	NA	NA	NA	NA
2009-09-25T00:00:00Z	2	NA	1	91	4550	0	4.5236345362963e-6	0	0.8200000000000025	0.16666666666666785	0	0.02197802197802198	NA	NA	NA	0	50	NA	NA	0.22698456017445443	0.5154006245304735	NA	NA	NA	NA	NA	NA
2009-09-26T00:00:00Z	1	NA	1	100	5000	0	4.97102696296296e-6	0	1.0833333333333344	0.35135135135135154	0	0.01	NA	NA	NA	0	50	NA	NA	0.23290441445496446	0.530537448490827	NA	NA	NA	NA	NA	NA
2009-09-27T00:00:00Z	0	NA	1	87	4350	0	4.32479345777778e-6	NA	2.0000000000000004	0.11538461538461631	0	0	NA	NA	NA	0	50	NA	NA	0.2431047787536894	0.558183486663181	NA	NA	NA	NA	NA	NA
2009-09-28T00:00:00Z	0	NA	1	85	4250	0	4.22537291851852e-6	NA	0.13333333333333441	0.23188405797101663	0	0	NA	NA	NA	0	50	NA	NA	0.24337374697117917	0.5620330961731678	NA	NA	NA	NA	NA	NA
2009-09-29T00:00:00Z	2	NA	1	88	4400	0	4.37450372740741e-6	0	0.1282051282051293	2.520000000000004	0	0.022727272727272728	NA	NA	NA	0	50	NA	NA	0.24383673531727512	0.5658615424857355	NA	NA	NA	NA	NA	NA
2009-09-30T00:00:00Z	0	NA	1	85	4250	0	4.22537291851852e-6	NA	-0.12371134020618457	1.3611111111111076	0	0	NA	NA	NA	0	50	NA	NA	0.24255355252319155	0.5670203922270595	NA	NA	NA	NA	NA	NA
2009-10-01T00:00:00Z	0	NA	1	82	4100	0	4.07624210962963e-6	NA	-0.04651162790697694	-0.1546391752577312	0	0	NA	NA	NA	0	50	NA	NA	0.24183100654711906	0.5646519778049274	NA	NA	NA	NA	NA	NA
2009-10-02T00:00:00Z	1	NA	1	72	3600	0	3.57913941333333e-6	0	-0.07692307692307754	-0.20879120879121016	0	0.013888888888888888	NA	NA	NA	0	50	NA	NA	0.24105648254855136	0.566677672138314	NA	NA	NA	NA	NA	NA
2009-10-03T00:00:00Z	0	NA	1	58	2900	0	2.88319563851852e-6	NA	-0.12121212121212188	-0.4199999999999994	0	0	NA	NA	NA	0	50	NA	NA	0.23982165180552387	0.5625597243583944	NA	NA	NA	NA	NA	NA
2009-10-04T00:00:00Z	0	NA	1	53	2650	0	2.63464429037037e-6	NA	-0.13114754098360737	-0.39080459770114995	0	0	NA	NA	NA	0	50	NA	NA	0.2386321108081355	0.5589540404248415	NA	NA	NA	NA	NA	NA
2009-10-05T00:00:00Z	0	NA	1	55	2750	0	2.73406482962963e-6	NA	-0.1406250000000009	-0.3529411764705884	0	0	NA	NA	NA	0	50	NA	NA	0.23698544804466948	0.5376284909742921	NA	NA	NA	NA	NA	NA
2009-10-06T00:00:00Z	2	NA	1	43	2150	0	2.13754159407407e-6	0	-0.4342105263157904	-0.5113636363636376	0	0.046511627906976744	NA	NA	NA	0	50	NA	NA	0.23498635264609177	0.5167658949237262	NA	NA	NA	NA	NA	NA
2009-10-07T00:00:00Z	0	NA	1	60	3000	0	2.98261617777778e-6	NA	-0.11764705882352744	-0.29411764705882326	0	0	NA	NA	NA	0	50	NA	NA	0.23479466821175254	0.4756379052663248	NA	NA	NA	NA	NA	NA
2009-10-08T00:00:00Z	0	NA	1	70	3500	0	3.47971887407407e-6	NA	-0.10256410256410331	-0.14634146341463528	0	0	NA	NA	NA	0	50	NA	NA	0.2347093808848401	0.4739747778996327	NA	NA	NA	NA	NA	NA
2009-10-09T00:00:00Z	0	NA	1	79	3950	0	3.92711130074074e-6	NA	0.14492753623188515	0.09722222222222299	0	0	NA	NA	NA	0	50	NA	NA	0.23595670804093422	0.4767749718130613	NA	NA	NA	NA	NA	NA
2009-10-10T00:00:00Z	0	NA	1	77	3850	0	3.82769076148148e-6	NA	0.4259259259259254	0.3275862068965507	0	0	NA	NA	NA	0	50	NA	NA	0.23823310220231894	0.48132146416443167	NA	NA	NA	NA	NA	NA
2009-10-11T00:00:00Z	0	NA	1	74	3700	0	3.67855995259259e-6	NA	0.10447761194029614	0.39622641509433887	0	0	NA	NA	NA	0	50	NA	NA	0.23851641385801797	0.48395123419316194	NA	NA	NA	NA	NA	NA
2009-10-12T00:00:00Z	1	NA	1	58	2900	0	2.88319563851852e-6	0	-0.13432835820895606	0.0545454545454549	0	0.017241379310344827	NA	NA	NA	0	50	NA	NA	0.23778237911370675	0.483497331969041	NA	NA	NA	NA	NA	NA
2009-10-13T00:00:00Z	0	NA	1	57	2850	0	2.83348536888889e-6	NA	-0.17391304347825953	0.32558139534884023	0	0	NA	NA	NA	0	50	NA	NA	0.23673531813817392	0.4828541624295504	NA	NA	NA	NA	NA	NA
2009-10-14T00:00:00Z	0	NA	1	69	3450	0	3.43000860444444e-6	NA	-0.08000000000000063	0.1499999999999977	0	0	NA	NA	NA	0	50	NA	NA	0.2356026802842246	0.4860959206713087	NA	NA	NA	NA	NA	NA
2009-10-15T00:00:00Z	0	NA	1	71	3550	0	3.5294291437037e-6	NA	-0.04054054054054079	0.014285714285714457	0	0	NA	NA	NA	0	50	NA	NA	0.23582541401355567	0.4873511004979171	NA	NA	NA	NA	NA	NA
2009-10-16T00:00:00Z	1	NA	1	60	3000	0	2.98261617777778e-6	0	0.3636363636363671	-0.24050632911392322	0	0.016666666666666666	NA	NA	NA	0	50	NA	NA	0.23772217596993017	0.49506169975781217	NA	NA	NA	NA	NA	NA
2009-10-17T00:00:00Z	0	NA	1	57	2850	0	2.83348536888889e-6	NA	-0.20833333333333226	-0.25974025974025927	0	0	NA	NA	NA	0	50	NA	NA	0.2366796105399618	0.5032049278377491	NA	NA	NA	NA	NA	NA
2009-10-18T00:00:00Z	1	NA	1	74	3700	0	3.67855995259259e-6	0	-0.11904761904761985	0	0	0.013513513513513514	NA	NA	NA	0	50	NA	NA	0.23545386858945713	0.5032703386174456	NA	NA	NA	NA	NA	NA
2009-10-19T00:00:00Z	0	NA	1	112	5600	0	5.56755019851852e-6	NA	0.4358974358974368	0.9310344827586203	0	0	NA	NA	NA	0	50	NA	NA	0.23797019427159846	0.5102076983399513	NA	NA	NA	NA	NA	NA
2009-10-20T00:00:00Z	1	NA	1	95	4750	0.12	4.72247561481481e-6	0.12	0.28378378378378333	0.6666666666666645	0	0.010526315789473684	NA	NA	NA	0.0025263157894736842	50	NA	NA	0.2394746161705744	0.5127626624333769	NA	NA	NA	NA	NA	NA
2009-10-21T00:00:00Z	1	NA	1	80	4000	0	3.97682157037037e-6	0	0.025641025641025994	0.15942028985507384	0	0.0125	NA	NA	NA	0	50	NA	NA	0.23163658898828493	0.5158934347949184	NA	NA	NA	NA	NA	NA
2009-10-22T00:00:00Z	1	NA	1	90	4500	0	4.47392426666667e-6	0	0.3043478260869592	0.2676056338028192	0	0.011111111111111112	NA	NA	NA	0	50	NA	NA	0.23320785184838266	0.5192379164002696	NA	NA	NA	NA	NA	NA
2009-10-23T00:00:00Z	0	NA	1	89	4450	0	4.42421399703704e-6	NA	2.560000000000004	0.48333333333333295	0	0	NA	NA	NA	0	50	NA	NA	0.24950881864115276	0.547803561281704	NA	NA	NA	NA	NA	NA
2009-10-24T00:00:00Z	1	NA	1	62	3100	0	3.08203671703704e-6	0	0.7222222222222205	0.08771929824561475	0	0.016129032258064516	NA	NA	NA	0	50	NA	NA	0.2529349614115578	0.5630275186109245	NA	NA	NA	NA	NA	NA
2009-10-25T00:00:00Z	0	NA	1	76	3800	0	3.77798049185185e-6	NA	-0.21649484536082442	0.027027027027027195	0	0	NA	NA	NA	0	50	NA	NA	0.25170522450495764	0.5682438002068301	NA	NA	NA	NA	NA	NA
2009-10-26T00:00:00Z	0	NA	1	71	3550	0	3.5294291437037e-6	NA	-0.21978021978022122	-0.3660714285714294	0	0	NA	NA	NA	0	50	NA	NA	0.2507377645211042	0.5677822349100999	NA	NA	NA	NA	NA	NA
2009-10-27T00:00:00Z	1	NA	1	64	3200	0	3.1814572562963e-6	0	-0.3599999999999989	-0.3263157894736828	0	0.015625	NA	NA	NA	0	50	NA	NA	0.24887365481907306	0.5694515180079546	NA	NA	NA	NA	NA	NA
2009-10-28T00:00:00Z	0	NA	1	66	3300	0	3.28087779555556e-6	NA	-0.24137931034482707	-0.17499999999999882	0	0	NA	NA	NA	0	50	NA	NA	0.24764648220893234	0.57324906978151835	NA	NA	NA	NA	NA	NA
2009-10-29T00:00:00Z	2	NA	1	46	2300	0	2.28667240296296e-6	0	-0.45882352941176563	-0.4888888888888899	0	0.043478260869565216	NA	NA	NA	0	50	NA	NA	0.24457395868284582	0.5772100981224191	NA	NA	NA	NA	NA	NA
2009-10-30T00:00:00Z	0	NA	1	60	3000	0	2.98261617777778e-6	NA	-0.318181818181818	-0.3258426966292134	0	0	NA	NA	NA	0	50	NA	NA	0.2423343494760235	0.5825048034171244	NA	NA	NA	NA	NA	NA
2009-10-31T00:00:00Z	0	NA	1	46	2300	0	2.28667240296296e-6	NA	-0.45882352941176563	-0.2580645161290339	0	0	NA	NA	NA	0	50	NA	NA	0.23928066898743464	0.5842937934414085	NA	NA	NA	NA	NA	NA
2009-11-01T00:00:00Z	0	NA	1	25	1250	0	1.24275674074074e-6	NA	-0.6951219512195124	-0.6710526315789473	0	0	NA	NA	NA	0	50	NA	NA	0.23490697986659176	0.5845989540463047	NA	NA	NA	NA	NA	NA
2009-11-02T00:00:00Z	0	NA	1	33	1650	0	1.64043889777778e-6	NA	-0.5416666666666656	-0.5352112676056326	0	0	NA	NA	NA	0	50	NA	NA	0.2323747077512833	0.5880274361333233	NA	NA	NA	NA	NA	NA
2009-11-03T00:00:00Z	0	NA	1	62	3100	0	3.08203671703704e-6	NA	0.06896551724137967	-0.03125000000000022	0	0	NA	NA	NA	0	50	NA	NA	0.23218627737630684	0.5897730752288268	NA	NA	NA	NA	NA	NA
2009-11-04T00:00:00Z	1	NA	1	63	3150	0	3.13174698666667e-6	0	0.18867924528302038	-0.045454545454545636	0	0.015873015873015872	NA	NA	NA	0	50	NA	NA	0.23215343027136856	0.5907336622892467	NA	NA	NA	NA	NA	NA
2009-11-05T00:00:00Z	0	NA	1	57	2850	0	2.83348536888889e-6	NA	0.0363636363636366	0.23913043478261065	0	0	NA	NA	NA	0	50	NA	NA	0.2321419663254784	0.5903483333324892	NA	NA	NA	NA	NA	NA
2009-11-06T00:00:00Z	0	NA	1	62	3100	0	3.08203671703704e-6	NA	0.4418604651162832	0.03333333333333344	0	0	NA	NA	NA	0	50	NA	NA	0.2339047773094697	0.5934520715221728	NA	NA	NA	NA	NA	NA
2009-11-07T00:00:00Z	0	NA	1	69	3450	0	3.43000860444444e-6	NA	0.1499999999999977	0.5	0	0	NA	NA	NA	0	50	NA	NA	0.23434193577941506	0.5942094222795236	NA	NA	NA	NA	NA	NA
2009-11-08T00:00:00Z	0	NA	1	73	3650	0	3.62884968296296e-6	NA	0.04285714285714315	1.919999999999999	0	0	NA	NA	NA	0	50	NA	NA	0.23598128004171015	0.5927636919301387	NA	NA	NA	NA	NA	NA
2009-11-09T00:00:00Z	0	NA	1	64	3200	0	3.1814572562963e-6	NA	-0.18987341772151778	0.9393939393939392	0	0	NA	NA	NA	0	50	NA	NA	0.23571647525314524	0.5914911716702766	NA	NA	NA	NA	NA	NA
2009-11-10T00:00:00Z	3	NA	1	78	3900	0	3.87740103111111e-6	0	0.012987012987013102	0.2580645161290307	0	0.038461538461538464	NA	NA	NA	0	50	NA	NA	0.2351802779956365	0.5933550564945747	NA	NA	NA	NA	NA	NA
2009-11-11T00:00:00Z	6	NA	1	64	3200	0	3.1814572562963e-6	0	-0.13513513513513353	0.01587301587301604	0	0.09375	NA	NA	NA	0	50	NA	NA	0.23398646122804925	0.5938680570075752	NA	NA	NA	NA	NA	NA
2009-11-12T00:00:00Z	2	NA	1	66	3300	0	3.28087779555556e-6	0	0.13793103448275956	0.15789473684210642	0	0.030303030303030304	NA	NA	NA	0	50	NA	NA	0.23506434684761793	0.5943975893673462	NA	NA	NA	NA	NA	NA
2009-11-13T00:00:00Z	1	NA	1	80	4000	0	3.97682157037037e-6	0	0.40350877192982404	0.2903225806451599	0	0.0125	NA	NA	NA	0	50	NA	NA	0.23612889941459012	0.5997873178692028	NA	NA	NA	NA	NA	NA
2009-11-14T00:00:00Z	0	NA	1	79	3950	0	3.92711130074074e-6	NA	0.14492753623188515	0.14492753623188515	0	0	NA	NA	NA	0	50	NA	NA	0.2363920324347185	0.60601973279727	NA	NA	NA	NA	NA	NA
2009-11-15T00:00:00Z	0	NA	1	96	4800	0	4.77218588444444e-6	NA	0.352112676056338	0.31506849315068464	0	0	NA	NA	NA	0	50	NA	NA	0.23802599599167804	0.6179373926022537	NA	NA	NA	NA	NA	NA
2009-11-16T00:00:00Z	0	NA	1	97	4850	0	4.82189615407407e-6	NA	0.616666666666664	0.5156249999999969	0	0	NA	NA	NA	0	50	NA	NA	0.24121805250240708	0.6317282117122217	NA	NA	NA	NA	NA	NA
2009-11-17T00:00:00Z	0	NA	1	92	4600	0	4.57334480592593e-6	NA	0.6140350877192993	0.17948717948718107	0	0	NA	NA	NA	0	50	NA	NA	0.24428069544857028	0.6219923335552908	NA	NA	NA	NA	NA	NA
2009-11-18T00:00:00Z	0	NA	1	79	3950	0	3.92711130074074e-6	NA	0.06756756756756799	0.23437499999999822	0	0	NA	NA	NA	0	50	NA	NA	0.24638467296238387	0.6308980996039141	NA	NA	NA	NA	NA	NA
2009-11-19T00:00:00Z	2	NA	1	70	3500	0	3.47971887407407e-6	0	-0.3750000000000009	0.06060606060605789	0	0.02857142857142857	NA	NA	NA	0	50	NA	NA	0.24428957262716783	0.634312542304071	NA	NA	NA	NA	NA	NA
2009-11-20T00:00:00Z	0	NA	1	86	4300	0	4.27508318814815e-6	NA	-0.0947368421052619	0.0750000000000004	0	0	NA	NA	NA	0	50	NA	NA	0.24547092523723688	0.6423843164862432	NA	NA	NA	NA	NA	NA
2009-11-21T00:00:00Z	0	NA	1	73	3650	0	3.62884968296296e-6	NA	-0.08750000000000069	-0.07594936708860811	0	0	NA	NA	NA	0	50	NA	NA	0.24774723693478007	0.6511297377316644	NA	NA	NA	NA	NA	NA
2009-11-22T00:00:00Z	0	NA	1	106	5300	0	5.26928858074074e-6	NA	0.1777777777777767	0.10416666666666763	0	0	NA	NA	NA	0	50	NA	NA	0.2527380291088807	0.6619034669264462	NA	NA	NA	NA	NA	NA
2009-11-23T00:00:00Z	0	NA	1	96	4800	0	4.77218588444444e-6	NA	0.07865168539325662	-0.01030927835051565	0	0	NA	NA	NA	0	50	NA	NA	0.25134632611467267	0.6714987661939018	NA	NA	NA	NA	NA	NA
2009-11-24T00:00:00Z	0	NA	1	93	4650	0	4.62305507555556e-6	NA	0.5	0.010869565217391353	0	0	NA	NA	NA	0	50	NA	NA	0.2543636699017955	0.6708119530070887	NA	NA	NA	NA	NA	NA
2009-11-25T00:00:00Z	0	NA	1	90	4500	0	4.47392426666667e-6	NA	0.18421052631579093	0.1392405063291151	0	0	NA	NA	NA	0	50	NA	NA	0.25504612068003313	0.6587075160906217	NA	NA	NA	NA	NA	NA
2009-11-26T00:00:00Z	0	NA	1	84	4200	0	4.17566264888889e-6	NA	0.18309859154929709	0.2000000000000015	0	0	NA	NA	NA	0	50	NA	NA	0.25570512937702383	0.667402095207736	NA	NA	NA	NA	NA	NA
2009-11-27T00:00:00Z	0	NA	1	74	3700	0	3.67855995259259e-6	NA	0.15624999999999778	-0.13953488372093115	0	0	NA	NA	NA	0	50	NA	NA	0.2570318422816056	0.6600062897936378	NA	NA	NA	NA	NA	NA
2009-11-28T00:00:00Z	0	NA	1	71	3550	0	3.5294291437037e-6	NA	0.07575757575757325	-0.027397260273972712	0	0	NA	NA	NA	0	50	NA	NA	0.2579595727175327	0.6267150196602624	NA	NA	NA	NA	NA	NA
2009-11-29T00:00:00Z	0	NA	1	60	3000	0	2.98261617777778e-6	NA	0.3043478260869592	-0.43396226415094286	0	0	NA	NA	NA	0	50	NA	NA	0.26043380947210626	0.5699862411923536	NA	NA	NA	NA	NA	NA
2009-11-30T00:00:00Z	0	NA	1	75	3750	0	3.72827022222222e-6	NA	0.24999999999999822	-0.21874999999999967	0	0	NA	NA	NA	0	50	NA	NA	0.26325990549680073	0.5281310375724441	NA	NA	NA	NA	NA	NA
2009-12-01T00:00:00Z	1	NA	1	73	3650	0.22	3.62884968296296e-6	0.22	0.586956521739131	-0.2150537634408617	0	0.0136986301369863	NA	NA	NA	0.006027397260273972	50	NA	NA	0.2687253681319646	0.5149578753309588	NA	NA	NA	NA	NA	NA
2009-12-02T00:00:00Z	0	NA	1	94	4700	0	4.67276534518519e-6	NA	2.760000000000006	0.04444444444444473	0	0	NA	NA	NA	0	50	NA	NA	0.2844578687824981	0.5247428729420435	NA	NA	NA	NA	NA	NA
2009-12-03T00:00:00Z	0	NA	1	88	4400	0	4.37450372740741e-6	NA	1.6666666666666647	0.047619047619048116	0	0	NA	NA	NA	0	50	NA	NA	0.2953696466290115	0.49818609638526673	NA	NA	NA	NA	NA	NA
2009-12-04T00:00:00Z	0	NA	1	36	1800	0	1.78956970666667e-6	NA	-0.41935483870967694	-0.5135135135135123	0	0	NA	NA	NA	0	50	NA	NA	0.2957249480568275	0.49588413709406015	NA	NA	NA	NA	NA	NA
2009-12-05T00:00:00Z	1	NA	1	64	3200	0	3.1814572562963e-6	0	0.01587301587301604	-0.09859154929577263	0	0.015625	NA	NA	NA	0	50	NA	NA	0.3000618376396187	0.4974479810224361	NA	NA	NA	NA	NA	NA
2009-12-06T00:00:00Z	2	NA	1	103	5150	0	5.12015777185185e-6	0	0.8070175438596479	0.7166666666666648	0	0.019417475728155338	NA	NA	NA	0	50	NA	NA	0.3088028766366254	0.5090025083664371	NA	NA	NA	NA	NA	NA
2009-12-07T00:00:00Z	1	NA	1	112	5600	0	5.56755019851852e-6	0	0.8064516129032246	0.49333333333333473	0	0.008928571428571428	NA	NA	NA	0	50	NA	NA	0.3179575436962955	0.5181393392774616	NA	NA	NA	NA	NA	NA
2009-12-08T00:00:00Z	1	NA	1	105	5250	0	5.21957831111111e-6	0	0.5217391304347843	0.4383561643835625	0	0.009523809523809525	NA	NA	NA	0	50	NA	NA	0.3220853250637702	0.5253837253261955	NA	NA	NA	NA	NA	NA
2009-12-09T00:00:00Z	13	NA	1	96	4800	0	4.77218588444444e-6	0	0.31506849315068464	0.021276595744678772	0	0.13541666666666666	NA	NA	NA	0	50	NA	NA	0.3228962640063058	0.5339597146427246	NA	NA	NA	NA	NA	NA
2009-12-10T00:00:00Z	0	NA	1	104	5200	0	5.16986804148148e-6	NA	0.6249999999999976	0.18181818181818077	0	0	NA	NA	NA	0	50	NA	NA	0.3265044285836121	0.5420000076830176	NA	NA	NA	NA	NA	NA
2009-12-11T00:00:00Z	2	NA	1	112	5600	0	5.56755019851852e-6	0	0.4358974358974368	2.1111111111111063	0	0.017857142857142856	NA	NA	NA	0	50	NA	NA	0.33029803934443597	0.547261047009991	NA	NA	NA	NA	NA	NA
2009-12-12T00:00:00Z	0	NA	1	110	5500	0	5.46812965925926e-6	NA	0.7187499999999982	0.7187499999999982	0	0	NA	NA	NA	0	50	NA	NA	0.3360751515764662	0.5541128261831988	NA	NA	NA	NA	NA	NA
2009-12-13T00:00:00Z	0	NA	1	114	5700	0	5.66697073777778e-6	NA	0.7272727272727255	0.10679611650485521	0	0	NA	NA	NA	0	50	NA	NA	0.34167389488012756	0.5633976589974433	NA	NA	NA	NA	NA	NA
2009-12-14T00:00:00Z	5	NA	1	102	5100	0	5.07044750222222e-6	0	0.2749999999999997	-0.08928571428571497	0	0.049019607843137254	NA	NA	NA	0	50	NA	NA	0.34581058552760957	0.5645009208149908	NA	NA	NA	NA	NA	NA
2009-12-15T00:00:00Z	3	NA	1	110	5500	0	5.46812965925926e-6	0	0.3924050632911398	0.047619047619047894	0	0.02727272727272727	NA	NA	NA	0	50	NA	NA	0.3500442358252468	0.5612052875290947	NA	NA	NA	NA	NA	NA
2009-12-16T00:00:00Z	0	NA	1	136	6800	0	6.76059666962963e-6	NA	0.4166666666666681	0.4166666666666681	0	0	NA	NA	NA	0	50	NA	NA	0.3545252632088779	0.5351304851385029	NA	NA	NA	NA	NA	NA
2009-12-17T00:00:00Z	3	NA	1	169	8450	0	8.40103556740741e-6	0	0.7422680412371154	0.6250000000000011	0	0.01775147928994083	NA	NA	NA	0	50	NA	NA	0.36064668832987584	0.4999776452555236	NA	NA	NA	NA	NA	NA
2009-12-18T00:00:00Z	0	NA	1	225	11250	0	1.11848106666667e-5	NA	1.4456521739130483	1.0089285714285765	0	0	NA	NA	NA	0	50	NA	NA	0.37030617506330826	0.44113865815566694	NA	NA	NA	NA	NA	NA
2009-12-19T00:00:00Z	1	NA	1	198	9900	0	9.84263338666667e-6	0	1.506329113924052	0.8000000000000003	0	0.005050505050505051	NA	NA	NA	0	50	NA	NA	0.37847394122149025	0.42350369115361136	NA	NA	NA	NA	NA	NA
2009-12-20T00:00:00Z	1	NA	1	175	8750	0	8.69929718518518e-6	0	1.5000000000000013	0.5350877192982442	0	0.005714285714285714	NA	NA	NA	0	50	NA	NA	0.3885832308389766	0.4120151796650998	NA	NA	NA	NA	NA	NA
2009-12-21T00:00:00Z	0	NA	1	175	8750	0	8.69929718518518e-6	NA	1.0348837209302304	0.7156862745098036	0	0	NA	NA	NA	0	50	NA	NA	0.39430497314980423	0.38021641364706477	NA	NA	NA	NA	NA	NA
2009-12-22T00:00:00Z	0	NA	1	162	8100	0	8.05306368e-6	NA	1.2191780821917826	0.47272727272727244	0	0	NA	NA	NA	0	50	NA	NA	0.39962342365716774	0.36535651816094616	NA	NA	NA	NA	NA	NA
2009-12-23T00:00:00Z	0	NA	1	154	7700	0	7.65538152296296e-6	NA	0.4528301886792452	0.13235294117647012	0	0	NA	NA	NA	0	50	NA	NA	0.394584244360333	0.35494805869588286	NA	NA	NA	NA	NA	NA
2009-12-24T00:00:00Z	0	NA	1	154	7700	0	7.65538152296296e-6	NA	0.6041666666666676	-0.08875739644970482	0	0	NA	NA	NA	0	50	NA	NA	0.39815892559894867	0.30151399276181695	NA	NA	NA	NA	NA	NA
2009-12-25T00:00:00Z	1	NA	1	149	7450	0	7.40683017481482e-6	0	0.6021505376344081	-0.3377777777777793	0	0.006711409395973154	NA	NA	NA	0	50	NA	NA	0.4035048126296877	0.29912004262593134	NA	NA	NA	NA	NA	NA
2009-12-26T00:00:00Z	0	NA	1	174	8700	0	8.64958691555555e-6	NA	0.9333333333333307	-0.12121212121212199	0	0	NA	NA	NA	0	50	NA	NA	0.41013504942385887	0.29747169097757964	NA	NA	NA	NA	NA	NA
2009-12-27T00:00:00Z	1	NA	1	167	8350	0	8.30161502814815e-6	0	0.9880952380952381	-0.04571428571428504	0	0.005988023952095809	NA	NA	NA	0	50	NA	NA	0.41714167721158596	0.28635185842917565	NA	NA	NA	NA	NA	NA
2009-12-28T00:00:00Z	0	NA	1	137	6850	0	6.81030693925926e-6	NA	0.8513513513513529	-0.21714285714285653	0	0	NA	NA	NA	0	50	NA	NA	0.4246123921024907	0.2942421663194835	NA	NA	NA	NA	NA	NA
2009-12-29T00:00:00Z	0	NA	1	171	8550	0	8.50045610666667e-6	NA	1.4084507042253556	0.055555555555556024	0	0	NA	NA	NA	0	50	NA	NA	0.4334945332844624	0.3083107990230025	NA	NA	NA	NA	NA	NA
2009-12-30T00:00:00Z	0	NA	1.18289953431284	141	7050	0	7.92743851952609e-6	NA	1.6578808827599416	0.03553800627010828	0.1828995343128399	0	NA	NA	NA	0	50	NA	NA	0.4437571801095907	0.3278887355391138	NA	NA	NA	NA	NA	NA
2009-12-31T00:00:00Z	0	NA	1.18289953431284	138	6900	0	8.11471116177273e-6	NA	1.1765351431356255	0.06000088139721993	0.1828995343128399	0	NA	NA	NA	0	50	NA	NA	0.451438610764248	0.34132880994617537	NA	NA	NA	NA	NA	NA
2010-01-01T00:00:00Z	2	NA	1.18289953431284	132	6600	0	7.761897633e-6	0	1.1389416236889707	0.047937842478487314	0.1828995343128399	0.015151515151515152	NA	NA	NA	0	50	NA	NA	0.45673876125158097	0.3546899605023517	NA	NA	NA	NA	NA	NA
2010-01-02T00:00:00Z	0	NA	1.18289953431284	126	6300	0	7.40908410422728e-6	NA	0.585588737483167	-0.14341757860104642	0.1828995343128399	0	NA	NA	NA	0	50	0.0022304821257663403	0.2535158374417735	0.4613663568731352	0.3624570029055966	0.006595904882479327	0.00822563559322034	1.3850856924540436e-4	NA	NA	4.547714394253606e-6
2010-01-03T00:00:00Z	0	NA	1.18289953431284	186	9300	0	1.09372193919545e-5	NA	1.5002194702521248	0.31748091845620996	0.1828995343128399	0	NA	NA	NA	0	50	0.002779628181046199	0.2573052101858779	0.4681789161271875	0.3803841129191761	0.00657758292447244	0.00822563559322034	1.381238232197227e-4	NA	NA	4.56546301924722e-6
2010-01-04T00:00:00Z	2	NA	1.18289953431284	181	9050	0	1.06432081179773e-5	0	4.9473559919617776	0.5628088738001777	0.1828995343128399	0.011049723756906077	NA	NA	NA	0	50	0.003325446078415271	0.27151748528216846	0.494137311181789	0.43629599195172314	0.006589971126224333	0.008156512605042018	1.3774120875097e-4	NA	NA	4.582298878246472e-6
2010-01-05T00:00:00Z	0	NA	1.18289953431284	198	9900	0	1.16428464495e-5	NA	2.6595954342803405	0.3696731449938129	0.1828995343128399	0	NA	NA	NA	0	50	0.003867965982446765	0.27873222228820527	0.4988345539920641	0.47029385965058174	0.0065717667860966415	0.008156512605042018	1.3736070817430986e-4	NA	NA	4.601803153305183e-6
2010-01-06T00:00:00Z	0	NA	1.18289953431284	163	8150	0	9.58476753165909e-6	NA	0.8719672242038132	0.20906236081816698	0.1828995343128399	0	NA	NA	NA	0	50	0.004407217694285298	0.2805190747036137	0.49559784093150727	0.4811687418816514	0.006553662745363593	0.008156512605042018	1.369823040195597e-4	NA	NA	4.6155303279011995e-6
2010-01-07T00:00:00Z	0	NA	1.18289953431284	154	7700	0	9.0555472385e-6	NA	0.6264868596801529	0.1159420289855071	0.1828995343128399	0	NA	NA	NA	0	50	0.004943230657103781	0.28155801700084054	0.4792125232248415	0.48918029091730253	0.006535658177381825	0.008156512605042018	1.3660597900851695e-4	NA	NA	4.627728176556691e-6
2010-01-08T00:00:00Z	0	NA	1.18289953431284	153	7650	0	8.99674498370455e-6	NA	0.7236536071415662	0.15909090909090962	0.1828995343128399	0	NA	NA	NA	0	50	0.005476033961462273	0.28288165649227986	0.4829003544780474	0.4955399180701562	0.006517752264567081	0.008156512605042018	1.3623171605232922e-4	NA	1689350	4.63969808561737e-6
2010-01-09T00:00:00Z	0	NA	1.18289953431284	151	7550	0	8.87914047411364e-6	NA	0.8606023925129054	0.1984126984126977	0.1828995343128399	0	NA	NA	NA	0	50	0.006005656350570862	0.2846061960027892	0.48820359219609666	0.500316582538145	0.006517752264567081	0.008156512605042018	1.3623171605232922e-4	NA	1695950	4.661436840004084e-6
2010-01-10T00:00:00Z	0	NA	1.18289953431284	190	9500	0	1.11724284111364e-5	NA	1.1610664569176938	0.021505376344093552	0.1828995343128399	0	NA	NA	NA	0	50	0.006532126225458568	0.28721470868408355	0.49448157763307193	0.511927448966468	0.006517752264567081	0.008156512605042018	1.3623171605232922e-4	NA	1702400	4.6837384892197795e-6
2010-01-11T00:00:00Z	0	NA	1.30506213159153	159	7950	0	9.44672228286733e-6	NA	0.6967466742160717	-0.11241778060216667	0.30506213159153006	0	NA	NA	NA	0	50	0.007417971938711005	0.28842993706845144	0.49902572044667975	0.5210601416304793	0.006488292844917648	0.00822563559322034	1.3623171605232922e-4	NA	1705700	4.696954015815155e-6
2010-01-12T00:00:00Z	2	NA	1.30506213159153	159	7950	0.26	1.03151234807286e-5	0.13	0.8864079902095696	-0.11403766033764184	0.30506213159153006	0.012578616352201259	NA	NA	NA	0.003270440251572327	50	0.008298575961352481	0.2901991029061471	0.5043778037582837	0.5327120211215544	0.006347878678118082	0.009327330508474577	1.4519182633060957e-4	NA	1708950	4.712412531255e-6
2010-01-13T00:00:00Z	2	NA	1.30506213159153	164	8200	0	1.06394984329527e-5	0	0.8774578033421829	0.11004240820758238	0.30506213159153006	0.012195121951219513	NA	NA	NA	0	50	0.009173984680025572	0.2919314294561059	0.5098031721666269	0.543233535443996	0.006381289971135122	0.009248949579831934	1.4519182633060957e-4	NA	1711000	4.724810162127625e-6
2010-01-14T00:00:00Z	2	NA	1.30506213159153	143	7150	0	9.27712363361122e-6	0	0.8296459295841923	0.02446858144245323	0.30506213159153006	0.013986013986013986	NA	NA	NA	0	50	0.010044243935647644	0.29351294269177675	0.5163859368091634	0.5527960241266854	0.006398369631413253	0.009248949579831934	1.4519182633060957e-4	NA	1711700	4.732658104186225e-6
2010-01-15T00:00:00Z	1	NA	1.30506213159153	141	7050	0	9.14737365272156e-6	0	0.6728523686764056	0.016742574040926828	0.30506213159153006	0.0070921985815602835	NA	NA	NA	0	50	0.010909399031412696	0.29462537502604247	0.5209084191776788	0.5561940022040484	0.006243849453576258	0.009248949579831934	1.4519182633060957e-4	NA	1712450	4.740559144403727e-6
2010-01-16T00:00:00Z	1	NA	1.30506213159153	125	6250	0	8.10937380560423e-6	0	0.19950563565397417	-0.08669382703805584	0.30506213159153006	0.008	NA	NA	NA	0	50	0.011769494740652805	0.2943472471331417	0.5238457623725863	0.5606757491159968	0.006215031594621413	0.009248949579831934	1.4519182633060957e-4	NA	1713300	4.748067814775245e-6
2010-01-17T00:00:00Z	0	NA	1.30506213159153	131	6550	0	8.49862374827323e-6	NA	0.011616208511772363	-0.2393217091637827	0.30506213159153006	0	NA	NA	NA	0	50	0.012624575314562068	0.29352295839080533	0.529097037220233	0.5621116153529132	0.006215031594621413	0.009248949579831934	1.4519182633060957e-4	NA	1714400	4.756506730826324e-6
2010-01-18T00:00:00Z	1	NA	1.30506213159153	125	6250	0	8.10937380560423e-6	0	-0.2749654824491554	-0.14156745982556596	0.30506213159153006	0.008	NA	NA	NA	0	50	0.013474684489785812	0.29187037571394503	0.528277553709582	0.5542999349315221	0.006211344486696691	0.009248949579831934	1.4519182633060957e-4	NA	1715300	4.764151593717375e-6
2010-01-19T00:00:00Z	0	NA	1.30506213159153	124	6200	0	8.04449881515939e-6	NA	-0.18268836203359184	-0.22012578616352396	0.30506213159153006	0	NA	NA	NA	0	50	0.014319865495877824	0.29049484314076374	0.5283470287741556	0.5491738673950675	0.006163697077524565	0.009327330508474577	1.4519182633060957e-4	NA	1715750	4.770529176752312e-6
2010-01-20T00:00:00Z	0	NA	1.30506213159153	158	7900	0	1.02502484902837e-5	NA	0.17828466737977133	-0.03658536585365846	0.30506213159153006	0	NA	NA	NA	0	50	0.015160161062628264	0.2901705362744025	0.5290410321408099	0.5508512700515371	0.006139664393073712	0.009407051282051281	1.4519182633060957e-4	NA	1717950	4.783086102101644e-6
2010-01-21T00:00:00Z	9	NA	1.30506213159153	175	8750	0	1.13531233278459e-5	0	0.3050621315915223	0.22377622377622397	0.30506213159153006	0.05142857142857143	NA	NA	NA	0	50	0.015995613427264868	0.29021345153468237	0.5321247555880818	0.5508591195625763	0.0062268444705841685	0.009407051282051281	1.4519182633060957e-4	NA	1721600	4.800298912582804e-6
2010-01-22T00:00:00Z	3	NA	1.30506213159153	133	6650	0	8.62837372916289e-6	0	0.07143989815847207	-0.05673758865248235	0.30506213159153006	0.022556390977443608	NA	NA	NA	0	50	0.01682626434153	0.28958479189854386	0.5325151375452319	0.5235123052566254	0.006258535922607271	0.009407051282051281	1.4519182633060957e-4	NA	1723700	4.811544773385179e-6
2010-01-23T00:00:00Z	2	NA	1.30506213159153	160	8000	0	1.03799984711734e-5	0	0.35590870814703646	0.27999999999999825	0.30506213159153006	0.0125	NA	NA	NA	0	50	0.017652155078636017	0.28977483177318136	0.5346756970663116	0.51948688202503	0.006260166711909294	0.009407051282051281	1.4519182633060957e-4	NA	1727500	4.828542953720205e-6
2010-01-24T00:00:00Z	1	NA	1.30506213159153	154	7700	0	9.99074852850439e-6	0	0.3050621315915216	0.17557251908396743	0.30506213159153006	0.006493506493506494	NA	NA	NA	0	50	0.018473326440101426	0.2898185097726623	0.5399665168823136	0.5252182773761547	0.006264326662910381	0.009407051282051281	1.4519182633060957e-4	NA	1725150	4.82854017107075e-6
2010-01-25T00:00:00Z	4	NA	1.34422497077103	211	10550	0	1.38891428992527e-5	0	0.8751804174583964	0.7127269296248477	0.3442249707710301	0.018957345971563982	NA	NA	NA	0	50	0.019401393802867605	0.2914862075153567	0.548525844139399	0.5372508118513043	0.006301920481752363	0.009407051282051281	1.4519182633060957e-4	NA	1726150	4.840579846139225e-6
2010-01-26T00:00:00Z	6	NA	1.34422497077103	195	9750	0	1.30302482192822e-5	0	0.5064590189675302	0.6197712895087331	0.3442249707710301	0.03076923076923077	NA	NA	NA	0	50	0.02032418805561807	0.29209692572970947	0.5522648430287176	0.5467723395322661	0.006357680931348428	0.009407051282051281	1.4519182633060957e-4	NA	1731100	4.863204674453849e-6
2010-01-27T00:00:00Z	2	NA	1.34422497077103	164	8200	0	1.0958772861345e-5	0	0.3200772168050756	0.06912265314669352	0.3442249707710301	0.012195121951219513	NA	NA	NA	0	50	0.021241754012318953	0.29217619001037626	0.5568111926391539	0.5529421914789684	0.006362847626144878	0.009407051282051281	1.4519182633060957e-4	NA	1734450	4.880018035295687e-6
2010-01-28T00:00:00Z	2	NA	1.34422497077103	177	8850	0	1.18274560759638e-5	0	0.7366994147917572	0.041779934421614096	0.3442249707710301	0.011299435028248588	NA	NA	NA	0	50	0.0221541359805639	0.29343190533461744	0.564044285188503	0.5660798062504356	0.006393804982386655	0.009327330508474577	1.4519182633060957e-4	NA	1737700	4.897168462357181e-6
2010-01-29T00:00:00Z	4	NA	1.34422497077103	197	9850	0	1.3163891790762e-5	0	0.5486100540461503	0.525651554274891	0.3442249707710301	0.02030456852791878	NA	NA	NA	0	50	0.023061377768706058	0.29415071702112877	0.571519078426098	0.5756049916595342	0.006426791573394878	0.009327330508474577	1.4519182633060957e-4	NA	1741500	4.9167546244546515e-6
2010-01-30T00:00:00Z	4	NA	1.34422497077103	210	10500	0	1.40325750053808e-5	0	0.7701272574763129	0.35188603778228655	0.1363813508912286	0.01904761904761905	NA	NA	NA	0	50	0.023379692299949097	0.29548772977521637	0.580099008794821	0.589109945361601	0.0064789768310595875	0.009248949579831934	1.4519182633060957e-4	NA	1746150	4.93926551064291e-6
2010-01-31T00:00:00Z	2	NA	1.34422497077103	165	8250	0	1.10255946470849e-5	0	0.35871683258733045	0.1035804390059476	0.1363813508912286	0.012121212121212121	NA	NA	NA	0	50	0.023696223556507304	0.29566484210802346	0.5854560495282033	0.6006905913375004	0.006492332544236623	0.009248949579831934	1.4519182633060957e-4	NA	1747500	4.950678051569474e-6
2010-02-01T00:00:00Z	9	NA	1.34422497077103	184	9200	0	1.22952085761432e-5	0	0.5840467315453453	-0.11476117242592854	0.1363813508912286	0.04891304347826087	NA	NA	NA	0	50	0.024010986482023284	0.2964703781120383	0.5925977888605005	0.6130610682409291	0.0066020955194589165	0.009248949579831934	1.4519182633060957e-4	NA	1751050	4.968973799810556e-6
2010-02-02T00:00:00Z	1	NA	1.34422497077103	145	7250	0	9.68915893228676e-6	0	0.307740443485933	-0.25641025641025683	0.1363813508912286	0.006896551724137931	NA	NA	NA	0	50	0.02432399585363667	0.2965017710517985	0.5989442313745513	0.6156849685293307	0.006599586072127787	0.009248949579831934	1.4519182633060957e-4	NA	1751900	4.978086798220677e-6
2010-02-03T00:00:00Z	2	NA	1.34422497077103	270	13500	0	1.80418821497754e-5	0	0.6495858319388879	0.6463414634146429	0.1363813508912286	0.007407407407407408	NA	NA	NA	0	50	0.024635266284296648	0.29748256010981816	0.6029850700214822	0.6207498760749997	0.006304516191958863	0.00819327731092437	6.595658438717804e-5	NA	1758450	5.008585852114531e-6
2010-02-04T00:00:00Z	5	NA	1.8186485361454101	229	11450	0	1.58446145715676e-5	0	0.48870663769175704	0.33964687501715773	0.5374497016789208	0.021834061135371178	NA	NA	NA	0	50	0.02605580488649782	0.2980122666959177	0.6051022329444709	0.6257206782873965	0.0063643355375352225	0.008125	6.595658438717804e-5	NA	1763950	5.0357888452258785e-6
2010-02-05T00:00:00Z	4	NA	1.8186485361454101	223	11150	0	2.01604285278103e-5	0	0.7315721387595975	0.5314945495038363	0.5374497016789208	0.017937219730941704	NA	NA	NA	0	50	0.027468495209128824	0.2992099459005135	0.6087095748424546	0.6289043230527077	0.006413478605291227	0.008057851239669421	6.595658438717804e-5	NA	1768800	5.073862638525815e-6
2010-02-06T00:00:00Z	14	NA	1.8186485361454101	192	9600	0	1.73578577459174e-5	0	0.8109836976831526	0.23696881999643815	0.5374497016789208	0.07291666666666667	NA	NA	NA	0	50	0.028873402114004285	0.3006197909467467	0.612270030622936	0.6361678801701051	0.006613250294788944	0.007991803278688524	6.595658438717804e-5	NA	1772300	5.1048029257891104e-6
2010-02-07T00:00:00Z	5	NA	1.8186485361454101	217	10850	0	1.96179954732504e-5	0	1.1664063978203054	0.7793140507335157	0.5374497016789208	0.02304147465437788	NA	NA	NA	0	50	0.030270589750171637	0.3029983255810147	0.6182007700586694	0.6485145752795903	0.0065914248775735835	0.007991803278688524	6.595658438717804e-5	NA	1776700	5.140982023572749e-6
2010-02-08T00:00:00Z	8	NA	1.8186485361454101	200	10000	0	1.8081101818664e-5	0	1.0097381721293188	0.47058113790337464	0.5374497016789208	0.04	NA	NA	NA	0	50	0.03166012156367506	0.3049345991332018	0.6227653578590965	0.6616971202230061	0.0066802584184619184	0.007991803278688524	6.595658438717804e-5	NA	1780100	5.172541876250977e-6
2010-02-09T00:00:00Z	3	NA	1.8186485361454101	207	10350	0.44	1.87139403823172e-5	0.14666666666666667	1.1076297234936265	0.9314308407056424	0.5374497016789208	0.014492753623188406	NA	NA	NA	0.004251207729468599	50	0.033132586499781694	0.29138664884428744	0.6292227556600128	0.673726160997804	0.006699518876149656	0.009193989071038251	7.760372885147557e-5	NA	1783750	5.205563148174118e-6
2010-02-10T00:00:00Z	5	NA	1.8186485361454101	168	8400	0	1.51881255276777e-5	0	0.35942920990557026	-0.15817399750242933	0.5374497016789208	0.02976190476190476	NA	NA	NA	0	50	0.03460505143588832	0.2897214874611408	0.6320427322497925	0.6791609340202294	0.006781058341250765	0.009119241192411925	7.760372885147557e-5	NA	1786150	5.230831348645685e-6
2010-02-11T00:00:00Z	5	NA	1.8186485361454101	169	8450	0	1.52785310367711e-5	0	0.6173367417056812	-0.035727188707531554	0.3935340641043341	0.029585798816568046	NA	NA	NA	0	50	0.03568322695398239	0.2902344442140832	0.6364096990450049	0.6844291286050966	0.006820916436679822	0.009119241192411925	7.760372885147557e-5	NA	1787950	5.254576732689605e-6
2010-02-12T00:00:00Z	5	NA	1.8186485361454101	183	9150	0	1.65442081640775e-5	0	0.6038788284974477	-0.17937219730941756	0.3935340641043341	0.0273224043715847	NA	NA	NA	0	50	0.03676140247207646	0.2911602562187104	0.6392191812239877	0.686630997358587	0.006895772339067725	0.009045698924731184	7.760372885147557e-5	NA	1791150	5.283696420574952e-6
2010-02-13T00:00:00Z	3	NA	1.8186485361454101	232	11600	0	2.09740781096502e-5	0	0.9713408711720091	0.2083333333333337	0.3935340641043341	0.01293103448275862	NA	NA	NA	0	50	0.03783957799017052	0.29379918988959036	0.64500222708689	0.6957124625777092	0.00693119983080131	0.008973333333333333	7.760372885147557e-5	NA	1796550	5.324271775850502e-6
2010-02-14T00:00:00Z	11	NA	2.52773821507236	208	10400	0	1.90158401261968e-5	0	1.0497560318482768	-0.030694030278203055	0.9368719342042131	0.052884615384615384	NA	NA	NA	0	50	0.04040635041264782	0.2965265665086501	0.6530458241036687	0.7033788730809174	0.007076089188019435	0.008902116402116403	7.760372885147557e-5	NA	1800150	5.357847785320549e-6
2010-02-15T00:00:00Z	9	NA	2.52773821507236	176	8800	0	2.21152004874884e-5	0	1.4176557476591771	0.22311132967904923	0.9368719342042131	0.05113636363636364	NA	NA	NA	0	50	0.04297312283512512	0.3003670671436807	0.6647947318296598	0.7121809508940219	0.0071519764856533075	0.008902116402116403	7.760372885147557e-5	NA	1802550	5.401004733196976e-6
2010-02-16T00:00:00Z	6	NA	2.52773821507236	195	9750	0	2.45026369037513e-5	0	2.021520217358584	0.3093253693863338	0.9368719342042131	0.03076923076923077	NA	NA	NA	0	50	0.045539895257602415	0.3055503290278696	0.6793292569099822	0.7276478204504976	0.007213818977318391	0.008902116402116403	7.760372885147557e-5	NA	1806200	5.451519757878994e-6
2010-02-17T00:00:00Z	11	NA	2.52773821507236	239	11950	0	3.00314370256233e-5	0	2.533682383777156	0.9772971306364475	0.9368719342042131	0.04602510460251046	NA	NA	NA	0	50	0.04810666768007971	0.3122908437905116	0.6849777945262508	0.7547479832659876	0.00733991515431157	0.008832020997375328	7.760372885147557e-5	NA	1812300	5.517863142752848e-6
2010-02-18T00:00:00Z	7	NA	2.52773821507236	208	10400	0	2.61361460306681e-5	0	2.2229548985158285	0.7106452163343318	0.9368719342042131	0.03365384615384615	NA	NA	NA	0	50	0.050673440102557005	0.31809947710612274	0.7011844177031523	0.7832969381947329	0.007432117472541286	0.008763020833333333	7.760372885147557e-5	NA	1816800	5.573398304984004e-6
2010-02-19T00:00:00Z	3	NA	2.52773821507236	192	9600	0	2.41256732590782e-5	0	1.9990275110258917	0.4582549385145167	0.9368719342042131	0.015625	NA	NA	NA	0	50	0.0532402125250343	0.32336185146628893	0.7158551379039183	0.8063053376796906	0.007452831126982294	0.008763020833333333	7.760372885147557e-5	NA	1820200	5.622608167518261e-6
2010-02-20T00:00:00Z	2	NA	2.52773821507236	208	10400	0	2.61361460306681e-5	0	1.5498060905979774	0.2461165584504439	0.9368719342042131	0.009615384615384616	NA	NA	NA	0	50	0.055806984947511594	0.3274156340745122	0.7288555443699342	0.8242977123016465	0.007479174646476498	0.008695090439276486	7.760372885147557e-5	NA	1824500	5.677598559671284e-6
2010-02-21T00:00:00Z	4	NA	2.52773821507236	223	11150	0	2.80209642540335e-5	0	1.468128236157379	0.47355909957567244	0.9368719342042131	0.017937219730941704	NA	NA	NA	0	50	0.05837375736998889	0.33111558250556383	0.7417050611431074	0.8384773876684553	0.007528317714232503	0.008628205128205129	7.760372885147557e-5	NA	1829950	5.73884237752404e-6
2010-02-22T00:00:00Z	5	NA	2.52773821507236	260	13000	0	3.26701825383349e-5	0	2.786366187166131	0.47727272727271663	0.9368719342042131	0.019230769230769232	NA	NA	NA	0	50	0.06094052979246619	0.33784625608774416	0.7613170707940009	0.8682324920835418	0.007490435297769762	0.008628205128205129	7.760372885147557e-5	NA	1836900	5.811870432080614e-6
2010-02-23T00:00:00Z	1	NA	2.52773821507236	250	12500	0	3.14136370560913e-5	0	2.026362397194088	0.2820512820512777	0.9368719342042131	0.004	NA	NA	NA	0	50	0.06350730221494348	0.34261515502330525	0.7767317316964014	0.8850057052395208	0.0075013942018793515	0.00856234096692112	7.760372885147557e-5	NA	1844000	5.88322639902881e-6
2010-02-24T00:00:00Z	6	NA	3.78117925203377	171	8550	0	2.84655236405324e-5	0	1.849188282471331	-0.05214247269469108	1.89731742305832	0.03508771929824561	NA	NA	NA	0	50	0.06870543214113066	0.3489763196764333	0.7837628152071737	0.9033021640983728	0.0075975249396827635	0.008497474747474748	7.760372885147557e-5	NA	1847250	5.946777727959746e-6
2010-02-25T00:00:00Z	4	NA	3.78117925203377	154	7700	0	2.89463697810303e-5	0	1.0841005086489353	0.1075224995706976	1.812906570144233	0.025974025974025976	NA	NA	NA	0	50	0.07367229945659431	0.35318005197438845	0.7826611005784013	0.9132032840665008	0.007668686654680095	0.00843358395989975	7.760372885147557e-5	NA	1849700	6.01178263609651e-6
2010-02-26T00:00:00Z	4	NA	3.78117925203377	172	8600	0	3.23297117034884e-5	0	1.4811278464862085	0.34005427978359615	1.812906570144233	0.023255813953488372	NA	NA	NA	0	50	0.07863916677205797	0.3569240095446703	0.7940776904942173	0.9277623812806349	0.0077324012134567756	0.008370646766169155	7.760372885147557e-5	NA	1852950	6.085784589118752e-6
2010-02-27T00:00:00Z	3	NA	3.78117925203377	172	8600	0	3.23297117034884e-5	0	1.9501215247854393	0.2369731813387017	1.812906570144233	0.01744186046511628	NA	NA	NA	0	50	0.08360603408752162	0.361758405474742	0.8002025715439577	0.9483597873139082	0.007756363427953223	0.008370646766169155	7.760372885147557e-5	NA	1855800	6.158697001984727e-6
2010-02-28T00:00:00Z	3	NA	3.78117925203377	156	7800	0	2.93222966613034e-5	0	1.4791718923305304	0.046441385652264966	1.812906570144233	0.019230769230769232	NA	NA	NA	0	50	0.08857290140298527	0.3661289351210487	0.7913168269233883	0.9612699418880134	0.007781376466664892	0.008370646766169155	7.760372885147557e-5	NA	1858650	6.225549001896973e-6
2010-03-01T00:00:00Z	4	NA	3.78117925203377	195	9750	0	3.66528708266293e-5	0	1.7843491430361889	0.12190590865603967	1.812906570144233	0.020512820512820513	NA	NA	NA	0	50	0.09353976871844892	0.37137984073199354	0.7711948732423475	0.9781309214818177	0.007837575974919195	0.008308641975308641	7.760372885147557e-5	NA	1863150	6.31166761152853e-6
2010-03-02T00:00:00Z	5	NA	3.78117925203377	188	9400	0	3.53371267456733e-5	0	1.5182211199386608	0.12489765774578498	1.812906570144233	0.026595744680851064	NA	NA	NA	0	50	0.09850663603391258	0.37575009880558735	0.7573117999665382	0.9883645983851093	0.007910441028839334	0.008247549019607843	7.760372885147557e-5	NA	1867150	6.393772865297498e-6
2010-03-03T00:00:00Z	6	NA	3.78117925203377	152	7600	0	2.85704429007572e-5	0	1.5912836282541054	0.003685836296206446	1.812906570144233	0.039473684210526314	NA	NA	NA	0	50	0.10347350334937623	0.380764931855003	0.7562493373574661	0.9755215613329564	0.007966402851203465	0.008247549019607843	7.760372885147557e-5	NA	1869500	6.457747836775981e-6
2010-03-04T00:00:00Z	3	NA	3.78117925203377	185	9250	0	3.47732364252637e-5	0	1.8281941058515558	0.2012987012987022	1.812906570144233	0.016216216216216217	NA	NA	NA	0	50	0.10844037066483989	0.38599189109760756	0.7560232657097079	0.977296588137186	0.007958143801848524	0.008247549019607843	7.760372885147557e-5	NA	1873550	6.538852955635658e-6
2010-03-05T00:00:00Z	2	NA	3.78117925203377	171	8550	0	3.21417482633518e-5	0	2.317289817204594	-0.005813953488373325	1.812906570144233	0.011695906432748537	NA	NA	NA	0	50	0.11340723798030353	0.3926830960762503	0.7463727546926109	1.0073696063340463	0.007965725541585996	0.008247549019607843	7.760372885147557e-5	NA	1876500	6.611658977731091e-6
2010-03-06T00:00:00Z	6	NA	3.78117925203377	177	8850	0	3.32695289041712e-5	0	0.8440165293167803	0.029069767441860517	1.812906570144233	0.03389830508474576	NA	NA	NA	0	50	0.11837410529576718	0.395429095831351	0.7521317332310079	1.0164700845037578	0.008058597610311326	0.008187347931873479	7.760372885147557e-5	NA	1879500	6.686873847203707e-6
2010-03-07T00:00:00Z	4	NA	3.78117925203377	179	8950	0	3.36454557844443e-5	0	1.1234631888628868	0.1474358974358978	1.0791148904713088	0.0223463687150838	NA	NA	NA	0	50	0.12133058444774338	0.3987373062486339	0.758961787714462	1.019947509174123	0.008119820538297857	0.008128019323671498	7.760372885147557e-5	NA	1883000	6.76420819349087e-6
2010-03-08T00:00:00Z	5	NA	4.53108175007069	125	6250	0	2.80433283726185e-5	0	0.39100854597084256	-0.234894082232591	1.4914554186892146	0.04	NA	NA	NA	0	50	0.1254167636770289	0.40004774496992823	0.7624342084271138	1.0153822007462947	0.008157938465635558	0.008128019323671498	7.760372885147557e-5	NA	1883500	6.82537709038186e-6
2010-03-09T00:00:00Z	2	NA	4.53108175007069	146	7300	0	3.28852291444467e-5	0	0.8945442246282587	-0.06938587901821458	1.4914554186892146	0.0136986301369863	NA	NA	NA	0	50	0.12950294290631442	0.40281294585482935	0.7674590402556836	1.0194789600231462	0.008195468959161548	0.008069544364508394	7.760372885147557e-5	NA	1885400	6.9007648164762344e-6
2010-03-10T00:00:00Z	7	NA	4.53108175007069	162	8100	0	3.64890898726052e-5	0	0.8599805429845744	0.2771622056876877	1.4914554186892146	0.043209876543209874	NA	NA	NA	0	50	0.13358912213559992	0.40563629702919507	0.772909753605326	1.0254670045268153	0.008313852182567603	0.008011904761904762	7.760372885147557e-5	NA	1888150	6.986162326126193e-6
2010-03-11T00:00:00Z	3	NA	4.53108175007069	133	6650	0	2.99570923028179e-5	0	0.6568178534283267	-0.1385014631237126	1.4914554186892146	0.022556390977443608	NA	NA	NA	0	50	0.13767530136488546	0.40780939700122787	0.7790417994418385	1.0258166512677858	0.008375650514012654	0.007955082742316785	7.760372885147557e-5	NA	1889100	7.052710604386577e-6
2010-03-12T00:00:00Z	2	NA	4.53108175007069	121	6050	0	2.72541967566989e-5	0	0.4563579983642241	-0.15206240390556836	1.4914554186892146	0.01652892561983471	NA	NA	NA	0	50	0.14176148059417099	0.40938682435311513	0.7821184369556685	1.0260414926135748	0.008397717224556896	0.007955082742316785	7.760372885147557e-5	NA	1889250	7.111308919291789e-6
2010-03-13T00:00:00Z	1	NA	4.53108175007069	153	7650	0	3.4461918213016e-5	0	1.2690040420205366	0.03584028232799241	1.4914554186892146	0.006535947712418301	NA	NA	NA	0	50	0.1458476598234565	0.41302336510750925	0.7892870773101913	1.0320882403280862	0.008391378567544003	0.007955082742316785	7.760372885147557e-5	NA	1891250	7.1903353788667695e-6
2010-03-14T00:00:00Z	2	NA	4.53108175007069	125	6250	0	2.81551619387386e-5	0	0.8427924694446798	-0.16318084322828796	1.4914554186892146	0.016	NA	NA	NA	0	50	0.14993383905274202	0.41580617277948667	0.7933720738905552	1.0333576880442614	0.00843521418398236	0.00789906103286385	7.760372885147557e-5	NA	1892000	7.252491631687261e-6
2010-03-15T00:00:00Z	5	NA	4.53108175007069	135	6750	0	3.04075748938377e-5	0	0.8379589154264739	0.08430691570575655	1.4914554186892146	0.037037037037037035	NA	NA	NA	0	50	0.15402001828202752	0.41800985899879717	0.7985939644602273	1.0395440497522448	0.008536685518330407	0.007843822843822843	7.760372885147557e-5	NA	1892600	7.319048376151352e-6
2010-03-16T00:00:00Z	3	NA	4.53108175007069	126	6300	0	2.83804032342485e-5	0	0.3531180291156941	-0.13698630136986356	1.4914554186892146	0.023809523809523808	NA	NA	NA	0	50	0.15810619751131305	0.41904358934811986	0.7995694554684926	1.039112324101965	0.008579274726548507	0.007843822843822843	7.760372885147557e-5	NA	1892850	7.3803236106967305e-6
2010-03-17T00:00:00Z	3	NA	4.53108175007069	136	6800	0	3.06328161893476e-5	0	0.6109104823166294	-0.1604938271604932	0.7925439125985527	0.022058823529411766	NA	NA	NA	0	50	0.16027755069651456	0.4211605076719527	0.7991246619712736	1.04124687152669	0.008639709859505799	0.007789351851851852	7.760372885147557e-5	NA	1893950	7.448723187276374e-6
2010-03-18T00:00:00Z	10	NA	4.53108175007069	140	7000	0	3.15337813713872e-5	0	0.42588720320339535	0.052631578947366364	0.7925439125985527	0.07142857142857142	NA	NA	NA	0	50	0.16244890388171607	0.42262697946155103	0.786208888851016	1.0377701590208248	0.008787339206846753	0.007789351851851852	7.760372885147557e-5	NA	1895250	7.51959116161503e-6
2010-03-19T00:00:00Z	8	NA	4.53108175007069	153	7650	0	3.4461918213016e-5	0	0.4064575314234835	0.2644628099173567	0.7925439125985527	0.05228758169934641	NA	NA	NA	0	50	0.1646202570669176	0.4237405617394236	0.7668934848118645	1.0263504376747856	0.008930592855338114	0.007735632183908046	7.760372885147557e-5	NA	1896800	7.597391888514211e-6
2010-03-20T00:00:00Z	12	NA	4.53108175007069	192	9600	0	4.32463287379025e-5	0	0.44003527706663004	0.2549019607843157	0.7925439125985527	0.0625	NA	NA	NA	0	50	0.1667916102521191	0.4249227213792034	0.7321395792220646	1.0146329229840447	0.00907860771486911	0.007735632183908046	7.760372885147557e-5	NA	1900500	7.6998042636419e-6
2010-03-21T00:00:00Z	8	NA	4.56516291033707	183	9150	0	4.12377930986408e-5	0	0.5778069593830881	0.4646619042138007	0.8060267804300238	0.04371584699453552	NA	NA	NA	0	50	0.16899990280124247	0.4280845793129671	0.7182963871361191	1.004498933526716	0.009198377158689755	0.007682648401826484	7.760372885147557e-5	NA	1907150	7.805974892730007e-6
2010-03-22T00:00:00Z	6	NA	4.56516291033707	179	8950	0	4.06214507725113e-5	0	0.6837437171717451	0.3358990618072444	0.8060267804300238	0.0335195530726257	NA	NA	NA	0	50	0.1712081953503658	0.43006832259465727	0.7081231039214589	1.0006402521667328	0.009244165735083043	0.007682648401826484	7.760372885147557e-5	NA	1910150	7.901059628857639e-6
2010-03-23T00:00:00Z	13	NA	4.56516291033707	207	10350	0	4.69756441894405e-5	0	0.7973439593702676	0.6552141208745019	0.8060267804300238	0.06280193236714976	NA	NA	NA	0	50	0.17341648789948916	0.432073172427201	0.6910125713028734	0.9960047123555072	0.009416225823760166	0.007630385487528345	7.760372885147557e-5	NA	1914000	8.012054996357881e-6
2010-03-24T00:00:00Z	11	NA	4.56516291033707	171	8550	0	3.8805966939103e-5	0	0.38489049082302884	0.26681029583553495	0.8060267804300238	0.06432748538011696	NA	NA	NA	0	50	0.17562478044861252	0.43334396108266426	0.6790642757804388	0.9952581222691752	0.009592465509733089	0.007578828828828829	7.760372885147557e-5	NA	1917300	8.10407249944827e-6
2010-03-25T00:00:00Z	15	NA	4.56516291033707	187	9350	0	4.24369346059197e-5	0	0.2989500305400674	0.34576104610231395	0.8060267804300238	0.08021390374331551	NA	NA	NA	0	50	0.17783307299773587	0.4342535717176772	0.6730476092806577	0.991904093300751	0.00981222962957779	0.007527964205816555	7.760372885147557e-5	NA	1920800	8.204403548925675e-6
2010-03-26T00:00:00Z	16	NA	4.56516291033707	197	9850	0	4.47062893976801e-5	0	0.423149102978869	0.2972664238055931	0.8060267804300238	0.08121827411167512	NA	NA	NA	0	50	0.18004136554685923	0.4351845738262951	0.6454874040146041	0.9899370445682726	0.010011328987289203	0.007527964205816555	7.760372885147557e-5	NA	1924800	8.310952008791466e-6
2010-03-27T00:00:00Z	7	NA	4.56516291033707	178	8900	0	4.03945152933353e-5	0	0.41906805592070917	-0.06594348070216138	0.20733840054835295	0.03932584269662921	NA	NA	NA	0	50	0.18060941595932048	0.43633270548635184	0.6432965190742801	0.9842857777835186	0.01011907102207449	0.007477777777777778	7.760372885147557e-5	NA	1928400	8.40718550663419e-6
2010-03-28T00:00:00Z	5	NA	4.56516291033707	186	9300	0	4.22099991267436e-5	0	0.45821391235060793	0.023575607593192105	0.20733840054835295	0.026881720430107527	NA	NA	NA	0	50	0.1811774663717817	0.4372227892644814	0.639880565954156	0.9784629060720391	0.01012365084781831	0.007477777777777778	7.760372885147557e-5	NA	1931750	8.506622430033692e-6
2010-03-29T00:00:00Z	12	NA	4.56516291033707	195	9750	0	4.4252418439328e-5	0	0.36878481457516776	0.08938547486033643	0.20733840054835295	0.06153846153846154	NA	NA	NA	0	50	0.18174551678424294	0.43800271437418675	0.6309668217715066	0.9731599770964766	0.010292249372581217	0.007428256070640177	7.760372885147557e-5	NA	1935700	8.612063600341338e-6
2010-03-30T00:00:00Z	6	NA	4.56516291033707	215	10750	0	4.87911280228488e-5	0	0.5091730006854407	0.038647342995168366	0.20733840054835295	0.027906976744186046	NA	NA	NA	0	50	0.1823135671967042	0.4392785903736823	0.6330205904455618	0.9632778045301039	0.010368706843113234	0.007379385964912281	7.760372885147557e-5	NA	1940450	8.72939482134762e-6
2010-03-31T00:00:00Z	7	NA	4.56516291033707	209	10450	0	4.74295151477926e-5	0	0.6175238827859371	0.22222222222222343	0.20733840054835295	0.03349282296650718	NA	NA	NA	0	50	0.18288161760916544	0.44066602262484617	0.6356944634214132	0.951845310024895	0.010435561401676516	0.007379385964912281	7.760372885147557e-5	NA	1945400	8.844357521316206e-6
2010-04-01T00:00:00Z	9	NA	6.08547690600079	168	8400	0	4.47002045237894e-5	0	0.2195553449339498	0.05333254955587652	0.6094124346862464	0.05357142857142857	NA	NA	NA	0	50	0.18455124071789486	0.4410327104583247	0.6375702376571517	0.9413290485061954	0.010582332438858512	0.007331154684095861	7.760372885147557e-5	NA	1948100	8.951297887853224e-6
2010-04-02T00:00:00Z	5	NA	6.08547690600079	156	7800	0	4.71916688602609e-5	0	0.33546989261199855	0.05559350811856412	0.6094124346862464	0.03205128205128205	NA	NA	NA	0	50	0.1862208638266243	0.4417742312194129	0.6396575683703701	0.9324996888240308	0.01067014417050586	0.0072835497835497835	7.760372885147557e-5	NA	1950150	9.064927991559671e-6
2010-04-03T00:00:00Z	5	NA	6.08547690600079	161	8050	0	4.87042223493718e-5	0	0.704706592003199	0.20571374593044123	0.6094124346862464	0.031055900621118012	NA	NA	NA	0	50	0.18789048693535376	0.44341791529404656	0.6439287687470164	0.9338086762363389	0.0107552288297418	0.007236559139784947	7.760372885147557e-5	NA	1952400	9.182565884908534e-6
2010-04-04T00:00:00Z	12	NA	6.08547690600079	171	8550	0.26	5.17293293275937e-5	0.021666666666666667	0.4876190612505351	0.225523108215816	0.6094124346862464	0.07017543859649122	NA	NA	NA	0.00304093567251462	50	0.18956011004408319	0.44451676625216185	0.6472557150992714	0.9226811992143433	0.010947490305348626	0.007329059829059829	8.593505946110467e-5	NA	1955300	9.308900320139892e-6
2010-04-05T00:00:00Z	28	NA	6.08547690600079	153	7650	0	4.62841367667943e-5	0	0.44000059945612	0.045912029197949344	0.6094124346862464	0.1830065359477124	NA	NA	NA	0	50	0.19122973315281264	0.44528193423501616	0.650376743189106	0.8731498212747207	0.011406728443877658	0.007329059829059829	8.593505946110467e-5	NA	1956450	9.418001146756173e-6
2010-04-06T00:00:00Z	15	NA	6.08547690600079	159	7950	0	4.80992009537274e-5	0	0.4457433735317158	-0.014181411604121341	0.6094124346862464	0.09433962264150944	NA	NA	NA	0	50	0.1928993562615421	0.44669048065120187	0.6535809419515743	0.8488217766511095	0.011665193163443438	0.007282377919320595	8.593505946110467e-5	NA	1958950	9.534934794876987e-6
2010-04-07T00:00:00Z	11	NA	6.08547690600079	193	9650	0	5.83845646796818e-5	0	0.7352882675667429	0.23097536413249764	0.6094124346862464	0.05699481865284974	NA	NA	NA	0	50	0.19456897937027154	0.44893118496601336	0.6599716457432822	0.8473198100946582	0.011821343351533438	0.007236286919831224	8.593505946110467e-5	NA	1963600	9.681273254374847e-6
2010-04-08T00:00:00Z	15	NA	6.08547690600079	183	9150	0	5.53594577014599e-5	0	0.9740687327083779	0.23846094869650214	0.34305166882187654	0.08196721311475409	NA	NA	NA	0	50	0.1955088469560849	0.451838103471349	0.6659373058062981	0.8511393911169464	0.012045911058697147	0.007190775681341719	8.593505946110467e-5	NA	1967500	9.818642786951146e-6
2010-04-09T00:00:00Z	32	NA	6.08547690600079	189	9450	0	5.7174521888393e-5	0	0.7386079822420217	0.21153846153846123	0.34305166882187654	0.1693121693121693	NA	NA	NA	0	50	0.19644871454189825	0.454089997486624	0.6705338745757304	0.8513037249092591	0.012509780015716789	0.007145833333333334	8.593505946110467e-5	NA	1972000	9.96180225323898e-6
2010-04-10T00:00:00Z	41	NA	6.08547690600079	260	13000	0	7.86527814337682e-5	0	1.1555150240351186	0.6149068322981384	0.34305166882187654	0.1576923076923077	NA	NA	NA	0	50	0.1973885821277116	0.45723018715687763	0.6760562105746553	0.8545445230578548	0.01294181373542174	0.007101449275362319	8.593505946110467e-5	NA	1979600	1.0162580533550673e-5
2010-04-11T00:00:00Z	39	NA	6.08547690600079	223	11150	0	6.74598856143474e-5	0	1.251883625167514	0.3040935672514633	0.34305166882187654	0.17488789237668162	NA	NA	NA	0	50	0.19832844971352498	0.4605158092013164	0.6805696406251557	0.8555425139177429	0.013398127595814477	0.007101449275362319	8.593505946110467e-5	NA	1984750	1.0331059035629556e-5
2010-04-12T00:00:00Z	45	NA	7.81979699335383	203	10150	0	7.19277209962042e-5	0	1.6391429414820253	0.5540469374770196	0.7258123831537207	0.22167487684729065	NA	NA	NA	0	50	0.20031697679065844	0.4650066117807192	0.6889557899669138	0.8658985168547314	0.013959019991170416	0.007101449275362319	8.593505946110467e-5	NA	1989000	1.0512050567629303e-5
2010-04-13T00:00:00Z	21	NA	7.81979699335383	189	9450	0	7.34688770108426e-5	0	1.1318858850722355	0.5274448546769301	0.7258123831537207	0.1111111111111111	NA	NA	NA	0	50	0.20230550386779192	0.4680591782739466	0.6958749934821116	0.8685960761389365	0.014239610289628493	0.007101449275362319	8.593505946110467e-5	NA	1992700	1.0697673022433236e-5
2010-04-14T00:00:00Z	75	NA	7.81979699335383	180	9000	0	6.99703590579453e-5	0	1.4851698317413442	0.1984393382365226	0.7258123831537207	0.4166666666666667	NA	NA	NA	0	50	0.2042940309449254	0.47177944431358665	0.7049410201226558	0.8752742302971691	0.015381162801044018	0.00705761316872428	8.593505946110467e-5	NA	1995500	1.0872484763868499e-5
2010-04-15T00:00:00Z	41	NA	7.81979699335383	216	10800	0	8.39644308695343e-5	0	1.7612998130459347	0.5167133919976976	0.7258123831537207	0.18981481481481483	NA	NA	NA	0	50	0.2062825580220589	0.47682766520688546	0.7150027677349288	0.8855121850604849	0.015901203389577758	0.007014314928425358	8.593505946110467e-5	NA	2000650	1.1087134545790105e-5
2010-04-16T00:00:00Z	31	NA	7.81979699335383	202	10100	0	7.85222918316941e-5	0	1.766778582516265	0.3733790723247816	0.7258123831537207	0.15346534653465346	NA	NA	NA	0	50	0.20827108509919237	0.48162286974632773	0.7248788285166599	0.8975333522455383	0.01632165639378229	0.006971544715447154	8.593505946110467e-5	NA	2004600	1.1285512432549694e-5
2010-04-17T00:00:00Z	30	NA	7.81979699335383	221	11050	0	8.59080519544772e-5	0	1.8044451226247773	0.09224429687611879	0.7258123831537207	0.13574660633484162	NA	NA	NA	0	50	0.21025961217632586	0.48661462038269454	0.7327521004237004	0.9151700499045582	0.016693564904288704	0.006929292929292929	8.593505946110467e-5	NA	2010050	1.1505623396264649e-5
2010-04-18T00:00:00Z	3109	NA	7.81979699335383	245	12250	0	9.52374331622032e-5	0	2.0201716705189936	0.4117639289614814	0.7258123831537207	12.689795918367347	NA	NA	NA	0	50	0.21224813925345934	0.4918609450748158	0.7449297233955711	0.9372420879485935	0.051373153634758056	0.006929292929292929	8.593505946110467e-5	NA	2016000	1.1749387613220457e-5
2010-04-19T00:00:00Z	41	NA	7.81979699335383	232	11600	0	9.01840183413516e-5	0	1.6169181234749086	0.25381448337715073	0.7258123831537207	0.17672413793103448	NA	NA	NA	0	50	0.21423666633059282	0.49635822805401947	0.7544158749940548	0.9580320176840228	0.0518343064473238	0.006929292929292929	8.593505946110467e-5	NA	2021650	1.1980260205701074e-5
2010-04-20T00:00:00Z	38	NA	7.81979699335383	205	10250	0	7.96884644826599e-5	0	0.8426642632630759	0.08465608465608354	0.7258123831537207	0.18536585365853658	NA	NA	NA	0	50	0.2162251934077263	0.4986436792512575	0.7566386445425008	0.9692996289510192	0.052296112285596295	0.006929292929292929	8.593505946110467e-5	NA	2025950	1.2182377856103085e-5
2010-04-21T00:00:00Z	34	NA	11.4643158055141	219	10950	0	8.78481537128413e-5	0	1.1302826148506182	0.2555052581635413	1.5112610504118091	0.1552511415525114	NA	NA	NA	0	50	0.22036563464173126	0.4977403439494784	0.7612643212149972	0.9797611448572923	0.052699183683546154	0.006929292929292929	8.593505946110467e-5	NA	2030750	1.2406306049386364e-5
2010-04-22T00:00:00Z	39	NA	11.4643158055141	159	7950	0	9.06131825400019e-5	0	1.2306732235501592	0.07918533600017552	1.5112610504118091	0.24528301886792453	NA	NA	NA	0	50	0.2245060758757362	0.5010660055956732	0.7678491966134078	0.9899326953183761	0.05337119195441718	0.006887550200803213	8.593505946110467e-5	NA	2032650	1.2638082049152986e-5
2010-04-23T00:00:00Z	50	NA	11.4643158055141	150	7500	0	8.54841344716999e-5	0	0.819754384356385	0.08866071630878936	1.5112610504118091	0.3333333333333333	NA	NA	NA	0	50	0.22864651710974115	0.5044710228763124	0.7706656258935686	0.9981559314304411	0.0542844339635496	0.006846307385229541	8.593505946110467e-5	NA	2036400	1.2862070718329636e-5
2010-04-24T00:00:00Z	34	NA	11.4643158055141	168	8400	0	9.57422306083039e-5	0	1.4672038390010798	0.11447330523846411	1.5112610504118091	0.20238095238095238	NA	NA	NA	0	50	0.23278695834374613	0.5082298331331973	0.764694062172263	1.0103679658354305	0.05483890232623714	0.006805555555555556	8.593505946110467e-5	NA	2039050	1.3108716059701956e-5
2010-04-25T00:00:00Z	45	NA	11.4643158055141	158	7900	0	9.00432883101906e-5	0	1.1218141495458087	-0.05453890008948714	1.5112610504118091	0.2848101265822785	NA	NA	NA	0	50	0.23692739957775108	0.5112798800948378	0.7668776246166542	1.0193432627360273	0.055619204042900924	0.006765285996055227	8.593505946110467e-5	NA	2041050	1.3339339282972899e-5
2010-04-26T00:00:00Z	49	NA	11.4643158055141	164	8200	0	9.34626536890586e-5	0	1.0905929556727778	0.03635494855970123	1.5112610504118091	0.29878048780487804	NA	NA	NA	0	50	0.24106784081175603	0.5143848883096538	0.7740201809064553	1.0217104334856357	0.05638885704275773	0.006765285996055227	8.593505946110467e-5	NA	2043650	1.3580147785686707e-5
2010-04-27T00:00:00Z	52	NA	11.4643158055141	180	9000	0	1.0258096136604e-4	0	1.5394774667085769	0.28727491528414983	1.5112610504118091	0.28888888888888886	NA	NA	NA	0	50	0.245208282045761	0.5186543277376999	0.7836336108872685	1.0330622845597133	0.05718033345067249	0.006725490196078432	8.593505946110467e-5	NA	2047450	1.3847027493425223e-5
2010-04-28T00:00:00Z	48	NA	11.4643158055141	180	9000	0	1.0258096136604e-4	0	1.43025262943079	0.1677076526998782	1.5112610504118091	0.26666666666666666	NA	NA	NA	0	50	0.24934872327976595	0.5226188739078914	0.7934164121409886	1.045262014368787	0.05791092705797843	0.006686159844054581	8.593505946110467e-5	NA	2050600	1.4112136698409809e-5
2010-04-29T00:00:00Z	32	NA	11.4643158055141	147	7350	0	8.37744517822659e-5	0	0.8931044841565965	-0.07547169811320764	1.5112610504118091	0.21768707482993196	NA	NA	NA	0	50	0.2534891645137709	0.5247823155744518	0.79961577713826415	1.0469807513947742	0.058485925893128926	0.006686159844054581	8.593505946110467e-5	NA	2051550	1.4324223101888365e-5
2010-04-30T00:00:00Z	25	NA	11.4643158055141	144	7200	0	8.20647690928319e-5	0	0.6819608895781446	-0.039999999999999925	1.5112610504118091	0.1736111111111111	NA	NA	NA	0	50	0.2576296057477759	0.5263995600207846	0.8058495717775532	1.0484461451918292	0.0589615727728854	0.0066472868217054264	8.593505946110467e-5	NA	2052200	1.453121686564549e-5
2010-05-01T00:00:00Z	28	NA	11.4643158055141	183	9150	0	1.04290644055474e-4	0	1.1988553694993391	0.0892857142857153	1.5112610504118091	0.15300546448087432	NA	NA	NA	0	50	0.2617700469817808	0.5294101226769471	0.8141393924752645	1.0531574431261481	0.059380765826257655	0.006608863198458575	8.593505946110467e-5	NA	2055300	1.4800465362714774e-5
2010-05-02T00:00:00Z	27	NA	11.4643158055141	155	7750	0	8.83336056207566e-5	0	0.9761342607223542	-0.018987341772152	0.883881244247156	0.17419354838709677	NA	NA	NA	0	50	0.26419163943177304	0.5317960709038722	0.8219806918749045	1.0599422500287308	0.05981452070985788	0.006522157996146436	8.463042801948693e-5	NA	2056750	1.5025314983666619e-5
2010-05-03T00:00:00Z	27	NA	11.4643158055141	159	7950	0	9.06131825400019e-5	0	0.9201097297134437	-0.03048780487804925	0.883881244247156	0.16981132075471697	NA	NA	NA	0	50	0.2666132318817652	0.5345313328197041	0.8308070945029534	1.0636352500086	0.06020221778920654	0.006522157996146436	8.463042801948693e-5	NA	2059400	1.525913387122624e-5
2010-05-04T00:00:00Z	40	NA	12.8491831478238	136	6800	0	8.31506698313147e-5	0	0.7072579300177904	-0.18941420782158713	1.1114504822380362	0.29411764705882354	NA	NA	NA	0	50	0.26965830169611604	0.5361856058447882	0.8376318190749996	1.0680255520584006	0.060986615452381404	0.006522157996146436	8.463042801948693e-5	NA	2059800	1.5469511283058355e-5
2010-05-05T00:00:00Z	26	NA	12.8491831478238	137	6850	0	8.75068811554375e-5	0	0.6916299185181813	-0.14694812770191934	1.1114504822380362	0.1897810218978102	NA	NA	NA	0	50	0.2727033715104668	0.5375470843462443	0.8410343567868948	1.0684875749878433	0.061486269190711276	0.006522157996146436	8.463042801948693e-5	NA	2059900	1.569087017279928e-5
2010-05-06T00:00:00Z	30	NA	12.8491831478238	149	7450	0	9.51717174610234e-5	0	1.0562491624409551	0.13604703386635797	1.1114504822380362	0.20134228187919462	NA	NA	NA	0	50	0.2757484413248176	0.5403355435900236	0.845775176006337	1.0747243060290435	0.062037891880791264	0.0064846743295019155	8.463042801948693e-5	NA	2060600	1.5933228614062358e-5
2010-05-07T00:00:00Z	26	NA	12.8491831478238	132	6600	0	8.43131993614435e-5	0	0.7529022871410034	0.02739824035900429	1.1114504822380362	0.19696969696969696	NA	NA	NA	0	50	0.2787935111391684	0.5420715332669964	0.8496906877592187	1.0749587032640038	0.0625775348861877	0.0064476190476190475	8.463042801948693e-5	NA	2061100	1.6147608193422982e-5
2010-05-08T00:00:00Z	25	NA	12.8491831478238	154	7700	0	9.83653992550174e-5	0	0.6847843226147954	-0.05681473016222671	1.1114504822380362	0.16233766233766234	NA	NA	NA	0	50	0.28183858095351916	0.5437558738769	0.8510181405324347	1.0735718969445713	0.06302229560492101	0.006410984848484849	8.463042801948693e-5	NA	2063450	1.640252983836722e-5
2010-05-09T00:00:00Z	42	NA	12.8491831478238	143	7150	0	9.13392993082304e-5	0	0.6499312511477449	0.03402661610325475	1.1114504822380362	0.2937062937062937	NA	NA	NA	0	50	0.2848836507678699	0.546241008420162	0.8537500052928049	1.0678963458822355	0.06382697038219853	0.006374764595103578	8.463042801948693e-5	NA	2066700	1.6642151477482617e-5
2010-05-10T00:00:00Z	27	NA	12.8491831478238	128	6400	0	8.17582539262482e-5	0	0.42997704617178356	-0.0977223000620755	1.1114504822380362	0.2109375	NA	NA	NA	0	50	0.28792872058222074	0.5478064637286165	0.8558654146005352	1.0615253444980868	0.06440488134110264	0.006338951310861423	8.463042801948693e-5	NA	2068850	1.685457032955859e-5
2010-05-11T00:00:00Z	19	NA	12.8491831478238	111	5550	0	7.08997358266683e-5	0	-0.0985730633522296	-0.14733415893701762	1.1114504822380362	0.17117117117117117	NA	NA	NA	0	50	0.2909737903965715	0.547231986538306	0.8563643236408045	1.048270368818462	0.06485101240367205	0.005777153558052434	8.006421797382482e-5	NA	2068400	1.7032473078794514e-5
2010-05-12T00:00:00Z	33	NA	12.8491831478238	127	6350	0	8.11195175674494e-5	0	0.2024852522162719	-0.07299270072992659	1.1114504822380362	0.25984251968503935	NA	NA	NA	0	50	0.2940188602109223	0.5475584301516839	0.8573998331447895	1.0465457099427555	0.06556290971787765	0.00574487895716946	8.006421797382482e-5	NA	2068250	1.7237013304864644e-5
2010-05-13T00:00:00Z	38	NA	12.8491831478238	128	6400	0	8.17582539262482e-5	0	0.1366723815782065	-0.14093959731543715	0.64316070592939	0.296875	NA	NA	NA	0	50	0.2957809443367562	0.5480954011529894	0.8588851201213652	1.0412636840072886	0.06625285479994601	0.00574487895716946	8.006421797382482e-5	NA	2069100	1.744589115143275e-5
2010-05-14T00:00:00Z	31	NA	12.8491831478238	123	6150	6.71	7.85645721322541e-5	0.21645161290322582	0.06935855465246155	-0.0681818181818189	0.64316070592939	0.25203252032520324	NA	NA	NA	0.10910569105691058	50	0.2975430284625902	0.5477136556803279	0.858510407116828	1.035389834844157	0.06688422407806177	0.006954105844896978	3.789839194996072e-4	NA	2068300	1.7642205794319697e-5
2010-05-15T00:00:00Z	21	NA	12.8491831478238	91	4550	2.64	5.8125008650692e-5	0.12571428571428572	-0.1692909764468078	-0.40909090909091006	0.64316070592939	0.23076923076923078	NA	NA	NA	0.058021978021978025	50	0.2993051125884241	0.5469847100091082	0.8553803538470104	1.022855418936258	0.06749632350160359	0.007656420290228184	5.379482428474922e-4	NA	2066050	1.7782930210706172e-5
2010-05-16T00:00:00Z	20	NA	12.8491831478238	113	5650	0	7.21772085442659e-5	0	-0.14038351958323436	-0.20979020979021057	0.64316070592939	0.17699115044247787	NA	NA	NA	0	50	0.3010671967142581	0.5464546254482425	0.8538212770392775	1.0097769623271204	0.06798123076308983	0.0076138846219491385	5.379482428474922e-4	NA	2065750	1.7964469077715323e-5
2010-05-17T00:00:00Z	35	NA	12.8491831478238	143	7150	0	9.13392993082304e-5	0	0.16322762845496763	0.11718749999999978	0.64316070592939	0.24475524475524477	NA	NA	NA	0	50	0.30282928084009203	0.5468127276489322	0.8527891183092153	0.9959920379402609	0.06865179307748775	0.007571818961054392	5.379482428474922e-4	NA	2066550	1.8197417283373588e-5
2010-05-18T00:00:00Z	56	NA	12.8491831478238	168	8400	0	1.07307708278201e-4	0	0.24909954115900002	0.5135135135135183	0.64316070592939	0.3333333333333333	NA	NA	NA	0	50	0.304591364965926	0.5473484211080761	0.850780554781851	0.9765148876523534	0.06956503508662018	0.0075302155601694775	5.379482428474922e-4	NA	2069050	1.8475340287378806e-5
2010-05-19T00:00:00Z	42	NA	11.8462281497047	164	8200	0	1.00913761262523e-4	0	0.05960185939337714	0.24401333105334433	0.5149022615002663	0.25609756097560976	NA	NA	NA	0	50	0.306002056093324	0.5483814681679493	0.8477508650095782	0.9493271895822021	0.07026667223997801	0.007489066841261448	5.379482428474922e-4	NA	2072950	1.8740103788952435e-5
2010-05-20T00:00:00Z	35	NA	11.8462281497047	203	10150	0	1.19542476669434e-4	0	0.32553947881274237	0.4621456663845813	0.5149022615002663	0.1724137931034483	NA	NA	NA	0	50	0.3074127472207219	0.5492503342432047	0.8491605475846885	0.9284764706843659	0.07073903879642582	0.0074483653910372	5.379482428474922e-4	NA	2077100	1.905127432131923e-5
2010-05-21T00:00:00Z	58	NA	11.8462281497047	176	8800	0	1.03642738393204e-4	0	0.3005990147514579	0.31920451649292736	0.5149022615002663	0.32954545454545453	NA	NA	NA	0	50	0.3088234383481199	0.5509257407760796	0.8528523454795052	0.9098124212747567	0.07164190305545445	0.007408103956491053	5.379482428474922e-4	NA	2081800	1.932405924264409e-5
2010-05-22T00:00:00Z	32	NA	11.8462281497047	195	9750	0.99	1.14831443106106e-4	0.0309375	0.3071582981865264	0.9755944260790899	0.03331313884487619	0.1641025641025641	NA	NA	NA	0.010153846153846154	50	0.30891470722166753	0.5531482704715233	0.8550484937871106	0.896156951028477	0.07209149912148888	0.00753460608575723	5.657669994333721e-4	NA	2088500	1.963035819239395e-5
2010-05-23T00:00:00Z	98	NA	11.8462281497047	211	10550	0	1.24253510232761e-4	0	0.37125202702055327	0.7215061754093326	0.03331313884487619	0.46445497630331756	NA	NA	NA	0	50	0.30900597609521513	0.5561805696964636	0.8575553354648185	0.8841033663126878	0.07336397850862125	0.007494314074603449	5.657669994333721e-4	NA	2097450	1.996642060774905e-5
2010-05-24T00:00:00Z	61	NA	11.8462281497047	188	9400	0	1.10709288738195e-4	0	0.295085800685577	0.2120663238788303	0.03331313884487619	0.324468085106383	NA	NA	NA	0	50	0.30909724496876273	0.5560757819357848	0.8581963629124022	0.8567266587689454	0.07425293216644696	0.007454450701866196	5.657669994333721e-4	NA	2101850	2.02561144756264e-5
2010-05-25T00:00:00Z	45	NA	11.8462281497047	210	10500	0	1.23664631037345e-4	0	0.2916414235560889	0.1524300818794655	0.03331313884487619	0.21428571428571427	NA	NA	NA	0	50	0.3091885138423104	0.557017741762085	0.8593602412630187	0.8376637909267696	0.07484001631517495	0.007415009163761084	5.657669994333721e-4	NA	2106900	2.058007669931877e-5
2010-05-26T00:00:00Z	64	NA	11.8462281497047	223	11150	0	1.31320060577752e-4	0	0.45841031621775996	0.30130974145466904	0.03331313884487619	0.28699551569506726	NA	NA	NA	0	50	0.309279782715858	0.5581111343163848	0.8591329752314217	0.8223805165723348	0.07562630539927102	0.0073759827997412885	5.657669994333721e-4	NA	2111800	2.0922833622261366e-5
2010-05-27T00:00:00Z	75	NA	11.8462281497047	192	9600	0	1.13064805519859e-4	0	0.20973245523302708	-0.05418719211822465	0.03331313884487619	0.390625	NA	NA	NA	0	50	0.3093710515894056	0.5585145109060643	0.8592724393238657	0.8127720764249072	0.07669651087872308	0.007337365088747879	5.657669994333721e-4	NA	2115450	2.1216393302902282e-5
2010-05-28T00:00:00Z	53	NA	11.8462281497047	223	11150	0	1.31320060577752e-4	0	0.2801601664578106	0.2670454545454468	0.03331313884487619	0.23766816143497757	NA	NA	NA	0	50	0.3094623204629532	0.5595191646813966	0.8598028304435843	0.7995746293916282	0.07734765652649014	0.007299149645577317	5.657669994333721e-4	NA	2121850	2.1563236001430875e-5
2010-05-29T00:00:00Z	60	NA	16.6190787518574	184	9200	0	1.24012911518638e-4	0	0.2089271719351733	0.0799560483102888	0.449635463100551	0.32608695652173914	NA	NA	NA	0	50	0.31069419844405055	0.5603491489716768	0.8600906838421373	0.7804406255141526	0.07821519897651093	0.007299149645577317	5.657669994333721e-4	NA	2125750	2.188856099578128e-5
2010-05-30T00:00:00Z	52	NA	16.6190787518574	149	7450	0	1.23094693976881e-4	0	0.4693583945713	-0.009326225502275243	0.449635463100551	0.348993288590604	NA	NA	NA	0	50	0.31192607642514797	0.562041740463653	0.8622415079886603	0.7693437738904249	0.07917134497264958	0.0072613302173618905	5.657669994333721e-4	NA	2127750	2.221096174807512e-5
2010-05-31T00:00:00Z	47	NA	16.6190787518574	142	7100	0	1.17311721776625e-4	0	0.4295016372241496	0.05963757073756848	0.449635463100551	0.33098591549295775	NA	NA	NA	0	50	0.3131579544062454	0.563950445147881	0.8629254085959673	0.7544553397606222	0.08007815570002753	0.007223900680158994	5.657669994333721e-4	NA	2130050	2.2519289243670135e-5
2010-06-01T00:00:00Z	48	NA	16.6190787518574	135	6750	0	1.11528749576369e-4	0	0.06940321048400966	-0.09813542772234629	0.449635463100551	0.35555555555555557	NA	NA	NA	0	50	0.31438983238734275	0.5652727091231683	0.8619385408936943	0.7385342638325492	0.08101369281924206	0.007223900680158994	5.657669994333721e-4	NA	2133250	2.2815177792800723e-5
2010-06-02T00:00:00Z	47	NA	16.6190787518574	147	7350	0	1.21442416205379e-4	0	0.3748155682308356	-0.07521809180498085	0.449635463100551	0.3197278911564626	NA	NA	NA	0	50	0.31562171036844017	0.5666257589513285	0.8607793007105887	0.7251664829531725	0.08188965964432826	0.007186855035645358	5.657669994333721e-4	NA	2135050	2.313277937164042e-5
2010-06-03T00:00:00Z	86	NA	16.6190787518574	152	7600	0	1.25573110634133e-4	0	0.38581503390743155	0.11062951956413203	0.449635463100551	0.5657894736842105	NA	NA	NA	0	50	0.3168535883495376	0.5685874129599661	0.847805612371285	0.709316163481259	0.0834397677914083	0.007150187407912474	5.657669994333721e-4	NA	2139100	2.3467145622299132e-5
2010-06-04T00:00:00Z	44	NA	16.6190787518574	125	6250	0	1.0326736071886e-4	0	0.2419305933236069	-0.2136208263647773	0.2933957404655789	0.352	NA	NA	NA	0	50	0.3176574122960186	0.570577291297839	0.8400201693475525	0.6865100181638856	0.08440415135305213	0.0071138920403596186	5.657669994333721e-4	NA	2142050	2.374108119195202e-5
2010-06-05T00:00:00Z	50	NA	16.6190787518574	145	7250	0	1.19790138433877e-4	0	0.36892249903290586	-0.03405107607788371	0.2933957404655789	0.3448275862068966	NA	NA	NA	0	50	0.31846123624249967	0.5737189358918409	0.8443276957833044	0.6812892046442826	0.08534888446594774	0.007077963292681034	5.657669994333721e-4	NA	2147800	2.406518757645884e-5
2010-06-06T00:00:00Z	50	NA	16.6190787518574	148	7400	0	1.2226855509113e-4	0	0.2847152321403028	-0.006711409395974255	0.2933957404655789	0.33783783783783783	NA	NA	NA	0	50	0.3192650601889807	0.5766704641787802	0.8457967789323059	0.6720721941308476	0.08627446758331167	0.007042395637943944	5.657669994333721e-4	NA	2153800	2.4396356528627332e-5
2010-06-07T00:00:00Z	51	NA	16.6190787518574	157	7850	0	1.29703805062888e-4	0	0.5383570549476937	0.10563380281689949	0.2933957404655789	0.3248407643312102	NA	NA	NA	0	50	0.32006888413546175	0.5805258327101888	0.844328688828962	0.6736914085152086	0.08716444228010951	0.0070071836597542245	5.657669994333721e-4	NA	2160850	2.4749530338898055e-5
2010-06-08T00:00:00Z	62	NA	16.6190787518574	160	8000	0	1.3218222172014e-4	0	0.3437877823018918	0.1851851851851758	0.2933957404655789	0.3875	NA	NA	NA	0	50	0.3208727080819428	0.5821078399488598	0.8418004711754027	0.6676391399182156	0.08822608611572595	0.006972322049506691	5.657669994333721e-4	NA	2164750	2.5100505625502195e-5
2010-06-09T00:00:00Z	51	NA	16.6190787518574	168	8400	0	1.38791332806147e-4	0	0.5195138769106014	0.14285714285713924	0.2933957404655789	0.30357142857142855	NA	NA	NA	0	50	0.3216765320284238	0.5830745446344597	0.8417883113200793	0.6638977479833367	0.08905778865975726	0.006937805603717054	5.657669994333721e-4	NA	2168600	2.5468362333090825e-5
2010-06-10T00:00:00Z	59	NA	16.6190787518574	160	8000	0	1.3218222172014e-4	0	0.6167446755819641	0.05263157894736836	0.2933957404655789	0.36875	NA	NA	NA	0	50	0.3224803559749048	0.584860952287142	0.843436815049212	0.6634573833916184	0.09006806263236	0.006903629221432734	5.657669994333721e-4	NA	2172500	2.5819337619694962e-5
2010-06-11T00:00:00Z	80	NA	17.3814881581401	168	8400	0	1.39018730269074e-4	0	0.9607792419556993	0.3462020264810024	0.3527309836099515	0.47619047619047616	NA	NA	NA	0	50	0.3234467422313705	0.5882009867399887	0.8452716742948716	0.6690004739805357	0.09137269407397774	0.006869787901719828	5.657669994333721e-4	NA	2176450	2.6188089719070407e-5
2010-06-12T00:00:00Z	78	NA	17.3814881581401	135	6750	0	1.16645192492224e-4	0	0.4379423841523178	-0.026253796704550747	0.3527309836099515	0.5777777777777777	NA	NA	NA	0	50	0.3244131284878361	0.5903281207745471	0.8452828488754993	0.6598679282896762	0.09295564688980727	0.006836276741223633	5.657669994333721e-4	NA	2178900	2.649595303223226e-5
2010-06-13T00:00:00Z	72	NA	17.3814881581401	172	8600	0	1.48614615619722e-4	0	0.8177322592258762	0.21547699250191998	0.3527309836099515	0.4186046511627907	NA	NA	NA	0	50	0.3253795147443017	0.5933829962718709	0.8458237355379358	0.6595925413641949	0.09410250894778752	0.006803090931800218	5.657669994333721e-4	NA	2183600	2.689249334617366e-5
2010-06-14T00:00:00Z	88	NA	17.3814881581401	161	8050	0	1.39110192527763e-4	0	0.7706478728553063	0.07252206255872173	0.3527309836099515	0.546583850931677	NA	NA	NA	0	50	0.3263459010007673	0.5968149476728147	0.8460607581913925	0.6588528595776986	0.09559999895034006	0.006770225758216642	5.657669994333721e-4	NA	2188050	2.7263811299911824e-5
2010-06-15T00:00:00Z	89	NA	17.3814881581401	184	9200	0	1.58983077174587e-4	0	1.7351923185080547	0.20275688444086337	0.3527309836099515	0.483695652173913	NA	NA	NA	0	50	0.32731228725723294	0.6026164415349642	0.8540399511887043	0.6740404891314608	0.09692519251793982	0.006737676595917523	5.657669994333721e-4	NA	2193050	2.7687941202721956e-5
2010-06-16T00:00:00Z	48	NA	17.3814881581401	142	7100	0	1.22693461732561e-4	0	0.6998920325010041	-0.11598614083539527	0.3527309836099515	0.3380281690140845	NA	NA	NA	0	50	0.32827867351369855	0.6056390535268513	0.8557202078510533	0.675018308364256	0.09785129709058114	0.0067054389088557174	5.657669994333721e-4	NA	2196600	2.801441800433526e-5
2010-06-17T00:00:00Z	57	NA	17.3814881581401	146	7300	0	1.26149615584183e-4	0	0.38110995529408376	-0.04563855908496828	0.3527309836099515	0.3904109589041096	NA	NA	NA	0	50	0.32924505977016416	0.6077186773931516	0.8555259088818042	0.674526250694923	0.09892091615607186	0.006673508247384975	5.657669994333721e-4	NA	2199950	2.8349274180454283e-5
2010-06-18T00:00:00Z	42	NA	17.3814881581401	150	7500	0	1.29605769435804e-4	0	0.20779552108031307	-0.06771001875107763	0.3527309836099515	0.28	NA	NA	NA	0	50	0.33021144602662983	0.6091702648435225	0.8526052940175594	0.6723431516801628	0.09968803944374309	0.006641880246212535	5.657669994333721e-4	NA	2203450	2.8693463078715745e-5
2010-06-19T00:00:00Z	67	NA	17.3814881581401	150	7500	0	1.29605769435804e-4	0	0.28432205691590373	0.11111111111110739	0.46725927767762787	0.44666666666666666	NA	NA	NA	0	50	0.33149160843122605	0.6099173721036298	0.8462592278044602	0.6706320173927922	0.10091178373598053	0.006610550622409645	5.657669994333721e-4	NA	2206600	2.9036698629340473e-5
2010-06-20T00:00:00Z	40	NA	17.3814881581401	185	9250	0	1.59847115637492e-4	0	0.3371574698047355	0.07558139534883934	0.46725927767762787	0.21621621621621623	NA	NA	NA	0	50	0.33277177083582227	0.6117999953085743	0.8398703117163765	0.6679875175073158	0.10150415693109345	0.006579515173478145	5.657669994333721e-4	NA	2211950	2.9464012915933298e-5
2010-06-21T00:00:00Z	91	NA	17.3814881581401	154	7700	0	1.33061923287426e-4	0	0.2838518679679256	-0.043478260869561525	0.46725927767762787	0.5909090909090909	NA	NA	NA	0	50	0.33405193324041854	0.6126110829521884	0.833224693508551	0.6635931015819991	0.10312308594728274	0.006548769775471238	5.657669994333721e-4	NA	2215600	2.9817534536337203e-5
2010-06-22T00:00:00Z	73	NA	17.3814881581401	156	7800	0	1.34790000213236e-4	0	0.1738074221421042	-0.15217391304348327	0.46725927767762787	0.46794871794871795	NA	NA	NA	0	50	0.33533209564501476	0.6124135645488948	0.8285193585424956	0.656741051722349	0.10436908820265775	0.006548769775471238	5.657669994333721e-4	NA	2219600	3.0176471576669763e-5
2010-06-23T00:00:00Z	67	NA	17.3814881581401	187	9350	0	1.61575192563303e-4	0	0.3003672271361044	0.3169014084507109	0.46725927767762787	0.3582887700534759	NA	NA	NA	0	50	0.33661225804961104	0.6094693651711856	0.8234985341979291	0.6558122246488662	0.1053507012712974	0.006518310381166721	5.657669994333721e-4	NA	2225150	3.0608792705632644e-5
2010-06-24T00:00:00Z	73	NA	19.4047963283822	169	8450	0	1.54169415000617e-4	0	0.39256079374871944	0.22211561475378128	0.6380569480139482	0.4319526627218935	NA	NA	NA	0	50	0.3383603592770465	0.6106818604965245	0.8231691932420245	0.6568409143544559	0.10647645478127808	0.006518310381166721	5.657669994333721e-4	NA	2228850	3.101823637518279e-5
2010-06-25T00:00:00Z	57	NA	19.4047963283822	150	7500	0	1.44692648638788e-4	0	0.1700406771528138	0.11640592288954221	0.6380569480139482	0.38	NA	NA	NA	0	50	0.34010846050448196	0.6121782645133564	0.8207969200752823	0.6540595030816421	0.10747726058305085	0.006518310381166721	5.657669994333721e-4	NA	2232950	3.140539349930326e-5
2010-06-26T00:00:00Z	44	NA	19.4047963283822	159	7950	0	1.53374207557116e-4	0	0.16794194948079677	0.18339027826292043	0.6380569480139482	0.27672955974842767	NA	NA	NA	0	50	0.3418565617319174	0.6134055027311119	0.8184241955498527	0.6512998755383463	0.1082354237604438	0.006488133018290949	5.657669994333721e-4	NA	2236400	3.181333948092093e-5
2010-06-27T00:00:00Z	58	NA	19.4047963283822	178	8900	0	1.71701943051362e-4	0	0.518615295554582	0.07416353661804487	0.6380569480139482	0.3258426966292135	NA	NA	NA	0	50	0.34360466295935294	0.6156321683273132	0.8161579767641765	0.6519636270021263	0.10912814347723616	0.006458233787791912	5.657669994333721e-4	NA	2241100	3.2272315591612636e-5
2010-06-28T00:00:00Z	75	NA	19.4047963283822	152	7600	0	1.46621883953972e-4	0	0.11652312151622946	0.10190714467019424	0.6380569480139482	0.4934210526315789	NA	NA	NA	0	50	0.3453527641867884	0.6173645316018349	0.8113952876025425	0.6491915204849951	0.11042042271613149	0.006458233787791912	5.657669994333721e-4	NA	2246400	3.2667754527368825e-5
2010-06-29T00:00:00Z	98	NA	19.4047963283822	169	8450	0	1.63020384133035e-4	0	0.31454364014778036	0.2094397497970093	0.16762166050951888	0.5798816568047337	NA	NA	NA	0	50	0.34581200161284187	0.6188207638545012	0.8084619121314848	0.6470527363032625	0.11194312208945359	0.006458233787791912	5.657669994333721e-4	NA	2250700	3.310308173765314e-5
2010-06-30T00:00:00Z	87	NA	19.4047963283822	182	9100	1.37	1.7556041368173e-4	0.01574712643678161	0.42622243095793255	0.0865554971438316	0.16762166050951888	0.47802197802197804	NA	NA	NA	0.015054945054945057	50	0.34627123903889534	0.620591738970108	0.8030945445180016	0.6449505225469109	0.11325277134430833	0.006500843387099204	6.070134242414408e-4	NA	2255550	3.357249280823728e-5
2010-07-01T00:00:00Z	76	NA	19.4047963283822	211	10550	0	2.03534325751895e-4	0	0.7349871152641314	0.3201991182951589	0.16762166050951888	0.36018957345971564	NA	NA	NA	0	50	0.3467304764649488	0.6232332561808773	0.7980514091764944	0.6506146079351546	0.11420256876881847	0.006500843387099204	6.070134242414408e-4	NA	2262400	3.412004285152304e-5
2010-07-02T00:00:00Z	80	NA	19.4047963283822	167	8350	0	1.61091148817851e-4	0	0.4443912392969518	0.11333333333333595	0.16762166050951888	0.47904191616766467	NA	NA	NA	0	50	0.3471897138910023	0.6239877141392058	0.7940506228167202	0.6518115458108135	0.11548200362743924	0.006500843387099204	6.070134242414408e-4	NA	2266600	3.4550084485601376e-5
2010-07-03T00:00:00Z	66	NA	19.4047963283822	212	10600	0	2.04498943409487e-4	0	0.683916952571545	0.3333333333333268	0.16762166050951888	0.3113207547169811	NA	NA	NA	0	50	0.34764895131705575	0.6265772434921725	0.7915641492040567	0.6515830882346414	0.11633493720200631	0.006471159170719756	6.070134242414408e-4	NA	2273100	3.509918777683387e-5
2010-07-04T00:00:00Z	58	NA	19.4047963283822	166	8300	0	1.60126531160259e-4	0	0.27516576081960764	-0.06741573033707837	0.16762166050951888	0.3493975903614458	NA	NA	NA	0	50	0.3481081887431092	0.6266365438594576	0.7898678487851302	0.6492484365815543	0.11729219087422944	0.006441744810852848	6.070134242414408e-4	NA	2276950	3.5525769467692006e-5
2010-07-05T00:00:00Z	71	NA	19.4047963283822	179	8950	0	1.72666560708954e-4	0	0.67203421784962325	0.17763157894736925	0.16762166050951888	0.39664804469273746	NA	NA	NA	0	50	0.3485674261691627	0.6279380904920052	0.7853422463129853	0.6517982565639004	0.11837889784599037	0.006412596644287903	6.070134242414408e-4	NA	2281950	3.598806932908437e-5
2010-07-06T00:00:00Z	40	NA	23.5012572229032	169	8450	0	1.9539853605246e-4	0	0.6311738061837044	0.19861413093593483	0.41411311504114656	0.23668639053254437	NA	NA	NA	0	50	0.3497019826487275	0.6247358269473031	0.7617565513087335	0.6538359536260102	0.1190273537104631	0.006383711073818138	6.070134242414408e-4	NA	2286200	3.6511967612381824e-5
2010-07-07T00:00:00Z	66	NA	23.5012572229032	156	7800	0	1.82247597976984e-4	0	0.49055166180012555	0.038090502038671925	0.41411311504114656	0.4230769230769231	NA	NA	NA	0	50	0.35083653912829227	0.6220680624199453	0.7499038530984591	0.6511465403758276	0.1201864685682081	0.006355084566760657	6.070134242414408e-4	NA	2290550	3.700187881614221e-5
2010-07-08T00:00:00Z	68	NA	23.5012572229032	151	7550	0	1.76406328811055e-4	0	0.3600705756128195	-0.1332846282346919	0.41411311504114656	0.4503311258278146	NA	NA	NA	0	50	0.35197109560785705	0.6131230502983366	0.7471066036526067	0.644399307880272	0.12142025247458567	0.006326713653516189	6.070134242414408e-4	NA	2294400	3.7475105580138e-5
2010-07-09T00:00:00Z	68	NA	23.5012572229032	199	9950	0	2.32482512803973e-4	0	0.7588031868324294	0.44317372189607784	0.41411311504114656	0.3417085427135678	NA	NA	NA	0	50	0.35310565208742184	0.6150683179669052	0.7478296436916901	0.6446212332054414	0.12235644026284202	0.006298594926167229	6.070134242414408e-4	NA	2300050	3.81003314147019e-5
2010-07-10T00:00:00Z	42	NA	23.5012572229032	198	9900	0	2.31314258970787e-4	0	0.6666333141556389	0.13112691495723383	0.41411311504114656	0.21212121212121213	NA	NA	NA	0	50	0.3542402085669866	0.617195779402647	0.7475180573912207	0.6392489067232493	0.12293759426865355	0.006270725037113392	6.070134242414408e-4	NA	2305900	3.872303751643008e-5
2010-07-11T00:00:00Z	238	NA	23.5012572229032	179	8950	0	2.09117436140257e-4	0	0.582039047452285	0.3059512038699357	0.41411311504114656	1.329608938547486	NA	NA	NA	0	50	0.3553747650465514	0.6187569956368966	0.7459958533198511	0.6318879772978072	0.12658035848385216	0.0062431006977428484	6.070134242414408e-4	NA	2310700	3.928465801988487e-5
2010-07-12T00:00:00Z	1581	NA	23.5012572229032	659	32950	0	7.69879276069431e-4	0	4.537953587831738	3.45876302225731	0.35208544913325435	2.399089529590288	NA	NA	NA	0	50	0.35633938271540966	0.6315591464547209	0.7644487884614579	0.6637430393456062	0.1331532065101269	0.006215718677138713	6.070134242414408e-4	NA	2339800	4.1383429486481996e-5
2010-07-13T00:00:00Z	796	NA	45.3858223410126	692	34600	0	0.00121856529011074	0	9.446768221433334	5.236307163445602	1.6111586032268188	1.1502890173410405	NA	NA	NA	0	50	0.3607535158749352	0.6576955614608778	0.8122631138560877	0.7551153727122117	0.13630468326996537	0.00618857580081933	6.070134242414408e-4	NA	2370500	4.471134151135769e-5
2010-07-14T00:00:00Z	5548	NA	45.3858223410126	578	28900	0.01	0.00130404976730999	1.802451333813987e-6	7.774707399215821	6.155374236947024	1.6111586032268188	9.598615916955017	NA	NA	NA	3.460207612456748e-5	50	0.3651676490344607	0.679312251911838	0.8499040942331711	0.8242311701569862	0.16260226112463666	0.00616167678625635	6.071082244500012e-4	NA	2395950	4.827468331603042e-5
2010-07-15T00:00:00Z	711	NA	45.3858223410126	624	31200	0.66	0.00140783227474296	9.282700421940929e-4	9.12026688455622	6.980622261295731	1.6111586032268188	1.1394230769230769	NA	NA	NA	0.0021153846153846153	50	0.36958178219398624	0.7053266817325399	0.8949467668081112	0.9050989401735827	0.1657239681846999	0.006139021345805863	6.129037987387262e-4	NA	2424900	5.21256293779746e-5
2010-07-16T00:00:00Z	675	NA	181.543289364051	505	25250	0.27	0.00159960429934736	4e-4	9.061475270042466	5.88053600270628	9.444634412907309	1.3366336633663367	NA	NA	NA	0.0010693069306930694	50	0.39545749291428023	0.7305766465950176	0.9399294407996864	0.9852604422343102	0.16938597822131998	0.006114284184832562	6.158334067680222e-4	NA	2446600	5.649843724154626e-5
2010-07-17T00:00:00Z	248	NA	181.543289364051	173	8650	0.13	0.00156124989442647	5.241935483870967e-4	11.724801080513792	5.749475373343251	9.444634412907309	1.4335260115606936	NA	NA	NA	0.0015028901734104047	50	0.42133320363457427	0.7636254938539981	1.0003226031594536	1.0942753428704532	0.1733134467461438	0.0060902923795259295	6.199509140924343e-4	NA	2452900	6.0769433164159625e-5
2010-07-18T00:00:00Z	248	0.08584	181.543289364051	172	8600	0.79	0.00155222532856273	0.003185483870967742	11.30463780150712	6.422744641540259	9.444634412907309	1.441860465116279	NA	NA	2.73441935483871e-4	0.009186046511627907	50	0.44720891435486826	0.7971981099912987	1.06100638548652	1.1963024432109821	0.177263749390298	0.006077878667950894	6.451181648092231e-4	0.08584	2461300	6.502156052713007e-5
2010-07-19T00:00:00Z	334	0.0808	181.543289364051	174	8700	0.05	0.0015702744602902	1.497005988023952e-4	11.115775918972375	1.0396372640488973	9.444634412907309	1.9195402298850575	-0.05871388630009322	NA	1.2095808383233532e-5	5.747126436781609e-4	50	0.47308462507516225	0.8279947563446477	1.1216848538496926	1.3006854959087564	0.1825227637187502	0.0060526523782949435	6.466927199973825e-4	0.08332	2466500	6.931414885977698e-5
2010-07-20T00:00:00Z	423	0.0747357288135593	181.543289364051	181	9050	0	0.00163344642133636	0	11.603192191574733	0.3404668872423873	9.444634412907309	2.3370165745856353	-0.07505286121832544	NA	0	0	50	0.49896033579545623	0.8603196727567718	1.1865928192815172	1.4189330555605328	0.18888640991135272	0.005456907697443879	6.357338158877934e-4	0.08045857627118644	2472050	7.37798110583038e-5
2010-07-21T00:00:00Z	247	0.0791928626534191	181.543289364051	207	10350	0	0.00186808513379352	0	10.686699045793493	0.43252595155707074	9.444634412907309	1.1932367149758454	0.05963859469382915	NA	0	0	50	0.5248360465157502	0.889457801508858	1.2459883788871298	1.5239486207357293	0.19215555159621805	0.005433785207200473	6.357338158877934e-4	0.0801421478667446	2478300	7.888668473415007e-5
2010-07-22T00:00:00Z	221	0.0584697603740503	181.543289364051	176	8800	0	0.00158832359201768	0	10.936725043322536	0.1282051282051151	9.444634412907309	1.2556818181818181	-0.26167891379380626	NA	0	0	50	0.5507117572360443	0.9201317311049725	1.304777670558948	1.630608530843118	0.1955957757556203	0.005410857843457011	6.357338158877934e-4	0.07580767036820574	2484100	8.323008466795803e-5
2010-07-23T00:00:00Z	220	0.0605928696668615	181.543289364051	194	9700	0.01	0.00175076577756494	4.545454545454546e-5	11.98884023143595	0.09449929478137431	9.444634412907309	1.134020618556701	0.036311236427667426	NA	2.7542213484937048e-6	1.0309278350515464e-4	50	0.5765874679563382	0.952977868725345	1.3686234525253111	1.7533457379538826	0.19870268155988524	0.005388314132120866	6.360162618699993e-4	0.07327187025131503	2490000	8.801635260514456e-5
2010-07-24T00:00:00Z	700	0.05454	181.543289364051	189	9450	0	0.00170564294824626	0	9.556341732831369	0.0924855491329486	9.444634412907309	3.7037037037037037	-0.09989409150185602	NA	0	0	50	0.6024631786766322	0.9792677739775145	1.4204535171956547	1.8422373631608087	0.2088498149946899	0.005365768884706135	6.360162618699993e-4	0.07059588878684146	2495800	9.267940492997552e-5
2010-07-25T00:00:00Z	1591	0.050540618351841	181.543289364051	231	11550	2.91	0.00208467471452321	0.0018290383406662477	12.521973307837142	0.3430232558139592	8.35558849945355	6.887445887445887	-0.07332932981589646	-0.411222992173334	9.244072872649737e-5	0.025194805194805197	50	0.6253552019628064	1.0153914211078543	1.4869347445163656	1.9675138374277465	0.22771952975481563	0.005351032507439302	7.050431254174109e-4	0.0680889799824664	2505750	9.838648434338665e-5
2010-07-26T00:00:00Z	227	0.056	181.543289364051	243	12150	1.5	0.00219296950488805	0.006607929515418502	14.156053369114822	0.3965517241379388	8.35558849945355	0.934156378600823	0.10801968448730181	-0.30693069306930687	3.7004405286343616e-4	0.01234567901234568	50	0.6482472252489805	1.0560687631344379	1.5626232212241433	2.1110903254875493	0.23027886229892747	0.005356247847721373	7.388669035334264e-4	0.06674575998441458	2516850	1.0439175993030672e-4
2010-07-27T00:00:00Z	259	0.058622016364699	244.213223092375	166	8300	0.67	0.00199030154330266	0.002586872586872587	11.976768225918812	0.21846760157235434	11.585198986870031	1.5602409638554218	0.046821720798196464	-0.21560922338843636	1.5164768712103602e-4	0.008072289156626507	50	0.6799874964458846	1.0893688891719628	1.6232876354780255	2.2257858283360132	0.23455349507661355	0.0053448041482963785	7.609827642365127e-4	0.06593338562244302	2521450	1.0983456262441649e-4
2010-07-28T00:00:00Z	2860	0.0589110987726476	244.213223092375	159	7950	1.05	0.00193024492155981	3.6713286713286713e-4	10.241835050069334	0.03327460116341818	11.585198986870031	17.9874213836478	0.004931294177091372	-0.256105957042277	2.1628200598349645e-5	0.013207547169811321	50	0.7117277676427889	1.1188311900266863	1.6764864116042648	2.322616404386986	0.28383410160715544	0.005324319904340973	7.971678249757218e-4	0.06529499590882526	2527350	1.1511732098196443e-4
2010-07-29T00:00:00Z	619	0.0699	244.213223092375	180	9000	0.89	0.00218518293006771	0.0014378029079159936	13.903525116030355	0.37577943250961043	11.585198986870031	3.438888888888889	0.18653363213884822	0.19548976347477232	1.0050242326332796e-4	0.00988888888888889	50	0.743468038839693	1.1585311397192055	1.750712902856862	2.4655880596823025	0.29311151889466647	0.005330236788735689	8.242606712466502e-4	0.06567874624975649	2535400	1.2110153587222401e-4
2010-07-30T00:00:00Z	141	0.064657381648159	244.213223092375	182	9100	0.3	0.0022094627404018	0.002127659574468085	12.553291216629313	0.2619979032688431	11.585198986870031	0.7747252747252747	-0.07500169315938487	0.06707904747941651	1.3756889712374256e-4	0.0032967032967032963	50	0.7752083100365972	1.195168313212529	1.8152844427576136	2.596042239100447	0.2950514054920873	0.005338992589453665	8.332927350732346e-4	0.0656001797419413	2543750	1.271528155608743e-4
2010-07-31T00:00:00Z	94	0.0675457989479836	244.213223092375	203	10150	0.31	0.00246440074890969	0.003297872340425532	13.037337331508876	0.4448514863228461	11.585198986870031	0.4630541871921182	0.044672661128504654	0.23846349372907216	2.227574220624991e-4	0.0030541871921182266	50	0.8069485812335014	1.2330788264495396	1.883528854109869	2.7261354474741784	0.2963200471008329	0.005330627342531418	8.416603712160243e-4	0.06573915254237289	2553050	1.3390228316176742e-4
2010-08-01T00:00:00Z	124	0.0611	244.213223092375	239	11950	0.29	0.00290143733492324	0.0023387096774193546	13.255272786075624	0.3917937962742706	11.585198986870031	0.5188284518828452	-0.09542856918381326	0.20892862003882384	1.4289516129032258e-4	0.002426778242677824	50	0.8386888524304056	1.2710977152377512	1.9517536930639634	2.8610710356648736	0.29774149491421054	0.005318415433694226	8.483090787302102e-4	0.0654298757062147	2563600	1.4184761315457183e-4
2010-08-02T00:00:00Z	155	0.06	244.213223092375	242	12100	0.21	0.00293785705042437	0.0013548387096774194	17.23723446001533	0.3396707267821062	11.585198986870031	0.640495867768595	-0.018003273322422353	0.0714285714285714	8.129032258064515e-5	0.0017355371900826446	50	0.8704291236273098	1.3203035399672864	2.043986029825865	3.040380098635224	0.29949627811357654	0.005302303333190092	8.530639751413954e-4	0.06509050847457627	2574550	1.4989340415244275e-4
2010-08-03T00:00:00Z	424	0.0600121507890123	244.213223092375	227	11350	0	0.00275575847291872	0	12.475661179337301	0.38459344625029956	11.585198986870031	1.86784140969163	2.0251315020503036e-4	0.02371352113965175	0	0	50	0.902169394824214	1.3568222241204992	2.108967529540575	3.1697032112651087	0.30461365183875905	0.005280836518075963	8.530639751413954e-4	0.06479178155189604	2585300	1.574417930556843e-4
2010-08-04T00:00:00Z	193	0.0570157802454705	244.213223092375	243	12150	0	0.00294999695559141	0	17.42291176993632	0.528301886792454	11.585198986870031	0.7942386831275721	-0.04992939769941407	-0.03217252040216734	0	0	50	0.9339096660211182	1.4048024964777206	2.202493055914621	3.3535634513905825	0.3067896482308894	0.00525954282243856	8.530639751413954e-4	0.06435978147931684	2593400	1.6551294490157857e-4
2010-08-05T00:00:00Z	301	0.061	352.16120906801	218	10900	0	0.0028343136485242	0	15.414953983485585	0.29706012687751326	17.14815281276235	1.3807339449541285	0.06987924636611487	-0.1273247496423463	0	0	50	0.9808909066040288	1.4467578065070377	2.2831781277809964	3.511351416457007	0.31057248095679113	0.005238420160501055	8.530639751413954e-4	0.06418295087514228	2599950	1.7326633902504823e-4
2010-08-06T00:00:00Z	213	0.0616713150204559	352.16120906801	147	7350	2.31	0.00257338621241248	0.010845070422535212	12.169935990316658	0.1647112962604198	13.984781696053714	1.4489795918367347	0.01100516426976883	-0.046182919128277544	6.688297544471978e-4	0.031428571428571424	50	1.019205377004176	1.4799044021752243	2.347009982166925	3.6368133252831134	0.31454228805771367	0.005260846761549192	9.391696502881665e-4	0.06405736908240796	2602800	1.8030445488298195e-4
2010-08-07T00:00:00Z	113	0.0590039450613676	352.16120906801	155	7750	0	0.00271343444165942	0	13.888725403130408	0.10105243348100257	13.984781696053714	0.7290322580645161	-0.04325138775139714	-0.1264601799024393	0	0	50	1.057519847404323	1.5175189367321429	2.418906994540536	3.781911578915153	0.31650539013460277	0.004740846761549192	9.302655406991253e-4	0.0638167298433108	2606550	1.8772762644486977e-4
2010-08-08T00:00:00Z	191	0.0609	352.16120906801	199	9950	0	0.00348369970251758	0	18.748156010031224	0.20068066285144992	13.984781696053714	0.9597989949748744	0.03213437570420741	-0.003273322422258529	0	0	50	1.0958343178044703	1.5686616077703626	2.5169243295806893	3.9807931696721144	0.3191349764222052	0.004721958925845809	9.302655406991253e-4	0.0636841512140694	2612500	1.972611137899306e-4
2010-08-09T00:00:00Z	235	0.0704	352.16120906801	190	9500	4.32	0.00332614544461478	0.018382978723404258	13.307078001257468	0.13216721832477263	13.984781696053714	1.236842105263158	0.15599343185550074	0.17333333333333334	0.0012941617021276599	0.04547368421052632	50	1.1341487882046175	1.604641496528188	2.5832667973590344	4.122299773574155	0.32252358492977545	0.004776169321867866	0.0010548509768923482	0.06397614463954464	2616950	2.063600855909777e-4
2010-08-10T00:00:00Z	151	0.0693387288135593	352.16120906801	191	9550	0	0.00334365147327064	0	13.455016686597407	0.21333255658260297	13.984781696053714	0.7905759162303665	-0.015074874807396332	0.15541149420451394	0	0	50	1.1724632586047645	1.6417074986122195	2.651273783776893	4.271240320276898	0.32468954634410524	0.00475729118225574	0.0010548509768923482	0.06419958564679525	2622750	2.1551056011987748e-4
2010-08-11T00:00:00Z	184	0.067	352.16120906801	233	11650	0	0.00407890467681707	0	18.505330364137166	0.38268097839420934	13.984781696053714	0.7896995708154506	-0.03372904080557593	0.17511327059884763	0	0	50	1.2107777290049118	1.6928361475715654	2.746343186184781	4.472370486341963	0.3268531068120928	0.004738561689412214	0.0010548509768923482	0.06431160222092344	2630900	2.266761079498583e-4
2010-08-12T00:00:00Z	220	0.07	352.16120906801	217	10850	0	0.00379880821832319	0	3.934290786105791	0.3402921092735074	13.984781696053714	1.0138248847926268	0.044776119402985204	0.14754098360655754	0	0	50	1.2490921994050588	1.70411315844259	2.7658779488962577	4.514102556721387	0.32963070923618215	0.0047199790945517735	0.0010548509768923482	0.06453038675088793	2638600	2.3707522156995835e-4
2010-08-13T00:00:00Z	247	0.0645	352.16120906801	215	10750	0	0.00376379616101146	0	2.0887111191796843	0.4625850340136093	6.759277917716209	1.1488372093023256	-0.07857142857142863	0.04586710983227538	0	0	50	1.2676107690426375	1.709589781810908	2.773918246040924	4.536293244243664	0.3327782084397502	0.004701541676213681	0.0010548509768923482	0.06452926131566986	2645100	2.47375415509939e-4
2010-08-14T00:00:00Z	156	0.0669964336645237	352.16120906801	281	14050	0	0.0049191940522987	0	2.7722441087858747	0.8129032258064552	6.759277917716209	0.5551601423487544	0.038704397899592236	0.1354568511451808	0	0	50	1.2861293386802162	1.717423208195908	2.7857672366435935	4.568617805619847	0.3342991951311166	0.004683247739730359	0.0010548509768923482	0.0646173746138432	2656000	2.6084407936010896e-4
2010-08-15T00:00:00Z	130	0.0651179322033898	511.773534256604	207	10350	0	0.00405220400471671	0	1.8783286741004397	0.16318981276953526	10.276066133853947	0.6280193236714976	-0.028038827716416415	0.06925997049901134	0	0	50	1.3142829445263915	1.7237260873639153	2.7907234541459345	4.5908014560998875	0.33601979601788784	0.004665095616708148	0.0010548509768923482	0.0646346352203793	2665050	2.719424671346469e-4
2010-08-16T00:00:00Z	298	0.0655	511.773534256604	147	7350	0.67	0.00373973885544902	0.002248322147651007	1.3379149812080633	0.12434615915665126	1.8190165334634774	2.0272108843537415	0.005867320777583229	-0.06960227272727271	1.4726510067114096e-4	0.009115646258503403	50	1.3192665514673871	1.7293981677677654	2.7922980932134744	4.6037101083279435	0.34157379844077485	0.004655764445012947	0.0010798253502033164	0.06466348071303332	2671450	2.8218573935471825e-4
2010-08-17T00:00:00Z	188	0.07	511.773534256604	129	6450	0	0.00328181164865935	0	1.1020412301548523	-0.018494698118401875	1.8190165334634774	1.4573643410852712	0.06870229007633588	0.009536823038950537	0	0	50	1.324250158408383	1.734166220103369	2.7905734237189153	4.613083093921305	0.3455665774574468	0.004637857658685974	0.0010798253502033164	0.06483562649648386	2677050	2.9117468887273376e-4
2010-08-18T00:00:00Z	231	0.068	511.773534256604	133	6650	1.56	0.00338357325016816	0.006753246753246753	1.1798209241316475	-0.17047013395554622	1.8190165334634774	1.736842105263158	-0.02857142857142858	0.014925373134328401	4.5922077922077925e-4	0.023458646616541356	50	1.3292337653493789	1.7332890171557844	2.7859739740291505	4.625393193533813	0.3503250489787157	0.0046459625977455935	0.0011440956149061695	0.06493451316846874	2683200	3.0044339064662926e-4
2010-08-19T00:00:00Z	190	0.0667	511.773534256604	135	6750	0	0.00343445405092257	0	1.1871680001009848	-0.09591275643850417	1.8190165334634774	1.4074074074074074	-0.019117647058823684	-0.047142857142857264	0	0	50	1.3342173722903747	1.7385767572734778	2.778615971932559	4.634861638822695	0.3541809596839415	0.004628229916074809	0.0011440956149061695	0.06498801276942423	2689050	3.098504023344902e-4
2010-08-20T00:00:00Z	230	0.0655	511.773534256604	193	9650	0	0.00490999727280041	0	2.005912657229019	0.30453325917653484	1.8190165334634774	1.1917098445595855	-0.01799100449775104	0.015503875968992276	0	0	50	1.3392009792313706	1.7459510776651033	2.777429948756129	4.653601349179591	0.35744591816218696	0.004610632083694296	0.0011440956149061695	0.06500307121738234	2697600	3.232994534218013e-4
2010-08-21T00:00:00Z	168	0.0664	511.773534256604	173	8650	0	0.00440118926525633	0	1.3559896632327648	-0.10530277552281375	1.8190165334634774	0.9710982658959537	0.013740458015267132	-0.008902468861406332	0	0	50	1.3441845861723665	1.7519380857635025	2.7739160807354013	4.665126968575704	0.36010646135642244	0.004593167568225758	0.0011440956149061695	0.06504298346831427	2705550	3.35355599508052e-4
2010-08-22T00:00:00Z	153	0.0659289888953828	511.773534256604	212	10600	0	0.00539336487996729	0	2.395633551671916	0.33097071956137647	1.8190165334634774	0.7216981132075472	-0.0070935407321867094	0.012455197278988361	0	0	50	1.3491681931133621	1.760921556681325	2.778538088719412	4.687372919396048	0.36208371646110066	0.004575834860421132	0.0011440956149061695	0.06506759473017729	2715800	3.5013098829731197e-4
2010-08-23T00:00:00Z	157	0.06491	511.773534256604	213	10650	0	0.00541880528034449	0	2.0951057815861915	0.44897959183673253	1.8190165334634774	0.7370892018779343	-0.015455855041243804	-0.009007633587786334	0	0	50	1.354151800054358	1.7688605631485403	2.781964195525034	4.707153358746605	0.3641031389319991	0.004558632473727819	0.0011440956149061695	0.06506333541314546	2725700	3.6497498727347646e-4
2010-08-24T00:00:00Z	166	0.065	511.773534256604	215	10750	0.8	0.0054696860810989	0.004819277108433735	2.206817749707126	0.6666666666666614	1.8190165334634774	0.772093023255814	0.001386535202588357	-0.07142857142857151	3.132530120481928e-4	0.007441860465116279	50	1.3591354069953538	1.7770834077996427	2.7787972641727987	4.728199252440572	0.3662184622833849	0.004559608670861549	0.0011644842737147073	0.0650616686917469	2735700	3.7995838570376267e-4
2010-08-25T00:00:00Z	149	0.0648	511.773534256604	216	10800	0	0.0054951264814761	0	1.635963511809995	0.6240601503759369	1.8190165334634774	0.6898148148148148	-0.0030769230769231992	-0.04705882352941193	0	0	50	1.3641190139363497	1.7800244037224098	2.776663936930263	4.74113939744708	0.36810836588561724	0.004542595205671768	0.0011644842737147073	0.06505495923811237	2744000	3.95006717122926e-4
2010-08-26T00:00:00Z	158	0.0640751139684395	623.386959868928	210	10500	0	0.00542016074795354	0	1.471607897817182	0.578172445340349	2.4338199007667116	0.7523809523809524	-0.01118651283272376	-0.039353613666574194	0	0	50	1.3707870136644777	1.7805337012898148	2.774600656139803	4.7550061605524006	0.36999845068666093	0.004542595205671768	0.0011644842737147073	0.06503046310637055	2752100	4.0984993535583375e-4
2010-08-27T00:00:00Z	121	0.065	623.386959868928	171	8550	0	0.00529907348983421	0	1.6624475611072738	0.0792416360777104	1.5526339318372147	0.7076023391812866	0.014434403222693515	-0.007633587786259555	0	0	50	1.375040805258552	1.7867544017534187	2.777761022546679	4.770196131922175	0.37193708723236313	0.004525708234646966	0.0011644842737147073	0.06502972010377614	2759200	4.243639953339569e-4
2010-08-28T00:00:00Z	170	0.0646	623.386959868928	170	8500	1.1e-6	0.00526808475597553	6.470588235294118e-9	1.7292312478762786	0.19696846431090953	1.5526339318372147	1	-0.006153846153846065	-0.027108433734939652	4.1800000000000006e-10	1.2941176470588237e-8	50	1.3792945968526267	1.7892200536854552	2.779116778838428	4.78690277011933	0.3746768132597604	0.0045089463762615625	0.001164484309169985	0.06501948867273386	2763950	4.387868898154728e-4
2010-08-29T00:00:00Z	111	0.064	623.386959868928	162	8100	0.24	0.00502017488510609	0.002162162162162162	1.2973705386535008	-0.06919427911272047	1.5526339318372147	0.6851851851851852	-0.009287925696594423	-0.02925858454228314	1.383783783783784e-4	0.002962962962962963	50	1.3835483884467012	1.7842669232217807	2.7755498335590185	4.796001804669683	0.37655403294519924	0.0045002866559143324	0.001172602015917829	0.06499577963383306	2768150	4.525301705937604e-4
2010-08-30T00:00:00Z	175	0.06497	623.386959868928	149	7450	0.35	0.00461732134494326	0.002	1.0897937134271753	-0.14790786786682197	1.5526339318372147	1.174496644295302	0.015156249999999982	9.243568017256454e-4	1.2994e-4	0.004697986577181208	50	1.3878021800407758	1.7722754904731792	2.773422083947525	4.803257761551036	0.37974358737244523	0.004507666729715071	0.0011854732120196952	0.06499519373306413	2770750	4.6516715538496363e-4
2010-08-31T00:00:00Z	254	0.06	623.386959868928	184	9200	0.2200003	0.00570192702999705	8.661429133858268e-4	1.3137174554583781	0.04245964858946549	1.5526339318372147	1.3804347826086956	-0.0764968446975528	-0.07692307692307698	5.1968574803149605e-5	0.002391307608695652	50	1.3920559716348504	1.7647546519144028	2.7708503260919084	4.816931544462842	0.3834937431960944	0.004510862829026458	0.0011920247397147518	0.06488418942788493	2775650	4.8077716071868667e-4
2010-09-01T00:00:00Z	235	0.0620248275862069	623.386959868928	157	7850	0.0600002	0.0048652312158127	2.5531999999999996e-4	0.6768348422529051	-0.11462798313865141	1.5526339318372147	1.4968152866242037	0.03374712643678168	-0.042826734780757714	1.5836178979310345e-5	7.643337579617834e-4	50	1.396309763228925	1.761716626041906	2.766252586869582	4.820250437583963	0.3875946069950648	0.004495217450978566	0.001194118804805058	0.06482202938784845	2779600	4.940959382934308e-4
2010-09-02T00:00:00Z	146	0.0634	623.386959868928	156	7800	0	0.0048342424819540096	0	0.6454995593661403	-0.1080997950514202	1.5526339318372147	0.9358974358974359	0.02217132182885595	-0.010536289779711216	0	0	50	1.4005635548229995	1.7583630214993713	2.76108436791391	4.823104113687905	0.39015870955916737	0.004478751452989633	0.001194118804805058	0.06479177344342614	2784100	5.073314495377004e-4
2010-09-03T00:00:00Z	155	0.06085	623.386959868928	164	8200	0	0.00508215235282345	0	0.8441936776268948	-0.04093567251462049	1.5526339318372147	0.9451219512195121	-0.04022082018927442	-0.06384615384615389	0	0	50	1.4048173464170741	1.7494886662782576	2.7557073163935564	4.82972238933959	0.39270317122655524	0.004478751452989633	0.001194118804805058	0.06470965316335477	2789250	5.212468468702376e-4
2010-09-04T00:00:00Z	96	0.062178275862069	623.386959868928	181	9050	0	0.00560896082842101	0	0.9013446158952174	0.06470588235294206	1.5526339318372147	0.5303867403314917	0.021828691241889908	-0.037487989751254	0	0	50	1.4090711380111487	1.7525331078100526	2.7479699109219204	4.835573181832582	0.3941562855836278	0.004462405644767044	0.001194118804805058	0.06465799240210404	2795100	5.366051465172641e-4
2010-09-05T00:00:00Z	143	0.06165	623.386959868928	165	8250	0.01	0.00511314108668213	6.993006993006993e-5	0.8040138533519372	0.018518518518518823	0.7701749761670609	0.8666666666666667	-0.008496148449675167	-0.03671875000000002	4.311188811188812e-6	1.2121212121212122e-4	50	1.4111812064390037	1.7550822876318637	2.747751317064189	4.841279760087655	0.3965307148073721	0.004446433006313091	0.001194450892808379	0.06459783255406196	2799550	5.50603401602717e-4
2010-09-06T00:00:00Z	125	0.0616	623.386959868928	158	7900	1e-7	0.00489621994967138	7.999999999999999e-10	0.9026370492135753	0.06040268456375908	0.7701749761670609	0.7911392405063291	-8.110300081103361e-4	-0.05187009388948738	4.928e-11	1.2658227848101265e-9	50	1.4132912748668587	1.7582249766555844	2.7465446168475265	4.84528283694772	0.3986982195758826	0.0044303227446960145	0.0011944508962763866	0.06453905152359016	2804050	5.640084417433652e-4
2010-09-07T00:00:00Z	120	0.0612391180596142	623.386959868928	160	8000	0	0.00495819741738873	0	0.8272773947530898	-0.13043478260869734	0.7701749761670609	0.75	-0.005858473058211078	0.02065196766023658	0	0	50	1.4154013432947137	1.7605599832165517	2.748928599627757	4.850595909612019	0.4007178894037716	0.0044303227446960145	0.0011944508962763866	0.06447559126466754	2808150	5.775819212402353e-4
2010-09-08T00:00:00Z	174	0.061	712.884864552097	165	8250	2e-7	0.00573599618291432	1.1494252873563218e-9	0.6465242910486986	0.17897709861589073	1.0243139965322627	1.0545454545454545	-0.00390466203940798	-0.016522860700943	7.011494252873563e-11	2.424242424242424e-9	50	1.4182076830112402	1.7627079949728497	2.7475732994442623	4.851991628448701	0.40360705503266325	0.004414328803918864	0.0011944509029181466	0.06441001407099456	2812950	5.932875819917692e-4
2010-09-09T00:00:00Z	204	0.0611149707773232	712.884864552097	135	6750	0.1100001	0.0047840893422885	5.392161764705883e-4	0.43832836595712155	-0.010374560203119554	1.0243139965322627	1.511111111111111	0.0018847668413639607	-0.036041470389223895	3.295418086765996e-5	0.001629631111111111	50	1.421014022727767	1.765183816618358	2.745269189187282	4.850031009661615	0.4077470854740636	0.004400389549863295	0.001198915645688314	0.06434899475074139	2817000	6.06387321684176e-4
2010-09-10T00:00:00Z	171	0.0610115242548218	712.884864552097	177	8850	1e-7	0.0062724726932227	5.847953216374269e-10	0.8759349601372155	0.23421579239708423	1.0243139965322627	0.9661016949152542	-0.001692654372335678	0.0026544659789942138	3.567925395018819e-11	1.1299435028248588e-9	50	1.4238203624442938	1.7678758758698756	2.746466550426128	4.849098654916356	0.4103939394327355	0.004384617546404269	0.0011989156487840498	0.0642883134689974	2822500	6.235630534791282e-4
2010-09-11T00:00:00Z	141	0.0636208649912332	712.884864552097	160	8000	0	0.00567003181308267	0	0.3900868645715003	0.010888110387972105	1.0243139965322627	0.88125	0.042767997821414605	0.023200854465059928	0	0	50	1.4266267021608205	1.7690620238354335	2.7461044130829984	4.848572770085799	0.4128083229943793	0.004368958198024254	0.0011989156487840498	0.06427639474618019	2827150	6.390882623147925e-4
2010-09-12T00:00:00Z	199	0.0615	712.884864552097	177	8850	0.15	0.0062724726932227	7.537688442211055e-4	0.6511685593834469	0.22673569668558646	1.0243139965322627	1.1242937853107344	-0.03333599742042892	-0.0024330900243310083	4.6356783919597985e-5	0.001694915254237288	50	1.4294330418773473	1.7705851209974754	2.7427282629046537	4.84674239975786	0.41588857994043615	0.004356092755484029	0.0012035592522203163	0.06422768606642264	2832550	6.562637217247055e-4
2010-09-13T00:00:00Z	267	0.06218	712.884864552097	171	8550	1e-7	0.0060598465002321	3.745318352059925e-10	0.6100357832884375	0.23765814496115922	1.0243139965322627	1.5614035087719298	0.011056910569105627	0.009415584415584322	2.328838951310861e-11	1.1695906432748538e-9	50	1.432239381593874	1.7725787726197	2.7414563684447835	4.8449774317406415	0.420166397772688	0.004340645619381362	0.0012035592554246741	0.06419238113424293	2837350	6.728558264644586e-4
2010-09-14T00:00:00Z	227	0.06199	712.884864552097	203	10150	0.00960352	0.00719385286284863	4.2306255506607934e-05	0.4624047732955361	0.4509008531244252	1.0243139965322627	1.1182266009852218	-0.0030556449018976917	0.012261475412739475	2.622564778854626e-6	9.4615960591133e-5	50	1.4350457213104009	1.773367270150364	2.7394041600178385	4.8309907554196245	0.4232300322959352	0.0043254571410637835	0.001203818477234513	0.0641550526404422	2843800	6.925549341436259e-4
2010-09-15T00:00:00Z	261	0.0604	712.884864552097	169	8450	0	0.00598897110256856	0	0.47795399629374025	0.04410304881439253	0.3929693835919532	1.544378698224852	-0.025649298273915155	-0.00983606557377048	0	0	50	1.436122349758598	1.772779999750326	2.74008632377291	4.828551875900863	0.4274612068116197	0.004310226658172714	0.001203818477234513	0.06409246842976817	2850050	7.089570816798035e-4
2010-09-16T00:00:00Z	211	0.0619	712.884864552097	219	10950	0	0.00776085604415689	0	1.075240102085969	0.6222222222222202	0.3929693835919532	0.9634703196347032	0.024834437086092676	0.012845121460290043	0	0	50	1.437198978206795	1.7680834693883407	2.742623644099518	4.836179679711763	0.4300627997725671	0.004310226658172714	0.001203818477234513	0.06405652632436214	2857400	7.302098951174572e-4
2010-09-17T00:00:00Z	155	0.0600005260081823	712.884864552097	208	10400	0	0.00737104135700746	0	1.2460281533885706	0.17514124293785205	0.3929693835919532	0.7451923076923077	-0.030686171111755978	-0.016570611191697893	0	0	50	1.4382756066549922	1.760699501396013	2.747105288636049	4.847588829517348	0.43207180674732754	0.0038876914469051084	0.0011959906885848064	0.06399110696442376	2863600	7.503930888006313e-4
2010-09-18T00:00:00Z	165	0.061	712.884864552097	237	11850	0.18	0.00839873462312869	0.001090909090909091	1.4822086008367878	0.4812499999999975	0.3929693835919532	0.6962025316455697	0.016657753828381416	-0.04119505435197013	6.654545454545455e-5	0.0015189873417721519	50	1.4393522351031893	1.7461302098914562	2.752983709780384	4.860752417912083	0.43397921094361674	0.003877878175480561	0.0012001522977403466	0.06394362907609956	2871550	7.733926976282959e-4
2010-09-19T00:00:00Z	149	0.0627	917.830741301512	209	10450	0	0.00933199495165843	0	1.7171698363970398	0.4877697214595278	0.7934314298505916	0.7129186602870813	0.02786885245901649	0.019512195121951237	0	0	50	1.441526019842506	1.7423111927004586	2.7599625871537743	4.875917388973537	0.43593241275262246	0.0038643191608809784	0.0012001522977403466	0.06392419737178551	2878300	7.989497288384489e-4
2010-09-20T00:00:00Z	275	0.0621017358270018	917.830741301512	203	10150	0	0.00926199956576555	0	0.8863553381330052	0.5284214815360098	0.7934314298505916	1.354679802955665	-0.0095416933492537	-0.0012586711643326476	0	0	50	1.4436998045818228	1.7377657154201258	2.761648643868255	4.882538306228099	0.4396438642675695	0.0038508546341880136	0.0012001522977403466	0.06389615950186575	2884550	8.243144470979953e-4
2010-09-21T00:00:00Z	631	0.06265	917.830741301512	172	8600	1e-7	0.00784760554340728	1.5847860538827258e-10	0.7830647741867169	0.09087657101451696	0.7934314298505916	3.6686046511627906	0.008828483869203207	0.010646878528794979	9.928684627575277e-12	1.1627906976744186e-9	50	1.4458735893211394	1.7291478889697567	2.76219138188473	4.889233441964853	0.4496551297402807	0.003850854634740204	0.0012001523009260745	0.06387727829729203	2889700	8.458053389741675e-4
2010-09-22T00:00:00Z	520	0.061881870251315	917.830741301512	174	8700	0	0.0079388567706562	0	0.4719673056320912	0.32557940833131926	0.7934314298505916	2.9885057471264367	-0.012260650417956875	0.02453427568402322	0	0	50	1.448047374060456	1.7233959402963417	2.760413367383429	4.8911191571131605	0.45773322767761343	0.003850854634740204	0.0012001523009260745	0.06384749608765058	2897150	8.675522266835249e-4
2010-09-23T00:00:00Z	399	0.062153512565751	917.830741301512	234	11700	0	0.0106763935881238	0	0.9702486130752919	0.3756721587642389	0.7934314298505916	1.705128205128205	0.004389691412570507	0.004095518025056588	0	0	50	1.4502211587997729	1.7222185392362739	2.7636120456471023	4.897467374907958	0.46240481180125237	0.0038374836117029115	0.0012001523009260745	0.06382258456526971	2907050	8.967977171449417e-4
2010-09-24T00:00:00Z	268	0.0622	917.830741301512	228	11400	0	0.0104026399063771	0	0.9018714697950516	0.4112849735251556	0.7934314298505916	1.1754385964912282	7.479454069441172e-4	0.03665757849385787	0	0	50	1.4523949435390895	1.7097122510256668	2.7669066983206267	4.9055094715304	0.4656251915176667	0.003824205121697019	0.0012001523009260745	0.06379906884693247	2913600	9.252848897756897e-4
2010-09-25T00:00:00Z	332	0.06202	917.830741301512	207	10350	0	0.00944450202026339	0	0.7187051202734847	0.12451487564029384	0.7934314298505916	1.603864734299517	-0.002893890675241151	0.016721311475409895	0	0	50	1.454568728278406	1.709434730807238	2.7685217585244226	4.911561814066583	0.4699591277158078	0.003824205121697019	0.0012001523009260745	0.06377365357769058	2919400	9.511478442571338e-4
2010-09-26T00:00:00Z	206	0.062	917.830741301512	205	10250	0	0.00935325079301447	0	0.725640848667805	0.002277738197046686	0.4723290674775955	1.0048780487804878	-3.2247662044504466e-4	-0.011164274322169154	0	0	50	1.4558627805180708	1.7084547513971955	2.7701970196869747	4.91383682014475	0.47268482100013787	0.003824205121697019	0.0012001523009260745	0.06374867254138507	2924650	9.767595696435762e-4
2010-09-27T00:00:00Z	350	0.0622004418468732	917.830741301512	229	11450	0.02	0.0104482655200015	5.714285714285714e-5	0.9717155348091597	0.12807881773398666	0.4723290674775955	1.5283842794759825	0.003232933014083894	0.0015894244912311173	3.5543109626784685e-6	1.7467248908296945e-4	50	1.4571568327577356	1.705637533684344	2.7730030394818304	4.923234538972145	0.476872175190483	0.0038112152518192458	0.0012006308556906855	0.06372716933729464	2931750	0.0010053731058806824
2010-09-28T00:00:00Z	284	0.0619038977206312	1318.67005015359	212	10600	1.44	0.0104098858028698	0.0050704225352112674	0.9760285350500453	0.3265047211266978	1.1153314635116054	1.3396226415094339	-0.004767556587010113	-0.011909054738528324	3.1387891802010185e-4	0.013584905660377357	50	1.4602125353974933	1.7079462876616498	2.7763213111784144	4.9305036037512915	0.4805423742083171	0.0038155424246144073	0.0012378497753081576	0.06370219301377869	2938100	0.0010338817645928777
2010-09-29T00:00:00Z	812	0.06191	1318.67005015359	164	8200	0	0.010750436774287	0	1.14144666676484	0.354154267403215	1.1153314635116054	4.951219512195122	9.857665823131967e-5	4.5457172788654354e-4	0	0	50	1.463268238037251	1.7107222918768819	2.7797763585340394	4.9383632107381805	0.49404509267261254	0.0038155424246144073	0.0012378497753081576	0.06367797418926817	2941900	0.0010633230310875615
2010-09-30T00:00:00Z	215	0.0619	1318.67005015359	146	7300	0	0.00957051078686525	0	1.0727408971321788	-0.10358205625621664	1.1153314635116054	1.4726027397260273	-1.615247940559561e-4	-0.004078813172189055	0	0	50	1.466323940677009	1.7140002432120556	2.782263883202598	4.942074790758708	0.49807962072665646	0.0038024754985027144	0.0012378497753081576	0.0636542678667446	2944950	0.001089532032221662
2010-10-01T00:00:00Z	445	0.0619733138515488	1318.67005015359	154	7700	0.56	0.0100949223368305	0.001258426966292135	0.770440464026023	-0.02958071915552518	1.1153314635116054	2.8896103896103895	0.0011843917859257758	-0.0036444718400514553	7.798888934127491e-5	0.007272727272727273	50	1.4693796433167667	1.716238468121461	2.7852741843998228	4.945657749272215	0.5059963615201096	0.003793792739007115	0.0012577750555074103	0.06363215005075518	2948550	0.0011171781859058288
2010-10-02T00:00:00Z	404	0.0614	1318.67005015359	100	5000	0.00776813	0.00655514437456523	1.9228044554455445e-5	0.347344881217581	-0.3059301209845663	1.1153314635116054	4.04	-0.009250979428373274	-0.009996775233795496	1.1806019356435643e-6	1.553626e-4	50	1.4724353459565245	1.7174008460889696	2.7853390750479408	4.941959155081512	0.517026802920414	0.003793858363732557	0.0012582007064663146	0.06360316108905706	2949950	0.0011351276797007656
2010-10-03T00:00:00Z	235	0.0610648684979544	1318.67005015359	122	6100	0.00776625	0.00799727613696959	3.304787234042553e-5	0.654297683002669	-0.14497362318752305	1.1153314635116054	1.9262295081967213	-0.005458167785759027	-0.015082766162025751	2.0180639786052696e-6	1.273155737704918e-4	50	1.4754910485962824	1.7195255304840786	2.785063616528812	4.9461254399406664	0.5223041440387612	0.003781066491312856	0.0012585495162574665	0.06357061887635061	2953150	0.0011570301261153713
2010-10-04T00:00:00Z	258	0.0612944769140853	1318.67005015359	153	7650	9.9e-7	0.0100293708930848	3.8372093023255815e-9	0.9734494751053389	-0.040092264703150526	1.1153314635116054	1.6862745098039216	0.0037600738653615906	-0.014565249150773396	2.3519973699590874e-10	1.2941176470588237e-8	50	1.4785467512360402	1.7225518236788429	2.787718427533483	4.949437695514905	0.5269240742026076	0.003768249329773522	0.0012585495517127446	0.06354180695277764	2958150	0.0011845006363860409
2010-10-05T00:00:00Z	244	0.0614	1318.67005015359	126	6300	0	0.0082594819119522	0	0.4725511845439905	-0.20657324505181185	1.1153314635116054	1.9365079365079365	0.001721575763875327	-0.008139999889914207	0	0	50	1.4816024538757981	1.7242317584310183	2.7878962995831436	4.9476945897826	0.5322295753985197	0.003755518757713476	0.0012585495517127446	0.06351503436586792	2961700	0.001207121863364459
2010-10-06T00:00:00Z	231	0.06281	1318.67005015359	171	8550	1.09e-6	0.0112092968805066	4.718614718614718e-9	1.1922526076393112	0.04268292682927144	1.1153314635116054	1.3508771929824561	0.02296416938110757	0.014537231465030054	2.9637619047619046e-10	1.2748538011695906e-8	50	1.4846581565155559	1.7286878218117172	2.7919755850154253	4.955405589187427	0.5358031796863977	0.003755518773654742	0.001258549586640246	0.06350633023789423	2968100	0.0012378264094984658
2010-10-07T00:00:00Z	184	0.067	1318.67005015359	160	8000	0	0.0104882309993044	0	1.1421078111509964	0.09589041095890583	1.1153314635116054	1.15	0.06670912275115426	0.08239095315024247	0	0	50	1.4877138591553136	1.732139205017127	2.79419864263064	4.963999404962571	0.5389538646179046	0.003742873929299002	0.001258549586640246	0.0635489359667004	2973100	0.0012665531173974428
2010-10-08T00:00:00Z	207	0.0844531081239041	1318.67005015359	154	7700	0	0.0100949223368305	0	1.0360065336299304	0	1.1153314635116054	1.344155844155844	0.2604941511030461	0.3627334553418189	0	0	50	1.4907695617950716	1.7352585766231379	2.794537100559173	4.967045595586719	0.5426364833690165	0.003730313949670482	0.001258549586640246	0.06380079346257032	2977300	0.001294200905391844
2010-10-09T00:00:00Z	245	0.0938	1318.67005015359	158	7900	0	0.0103571281118131	0	0.8056372043383919	0.5800000000000056	0.8497658117375033	1.5506329113924051	0.1106755225915752	0.5276872964169379	0	0	50	1.493097687306681	1.7370687400974023	2.794903380461339	4.968573110863453	0.546884792715297	0.003717837983283624	0.001258549586640246	0.0641579268737302	2981250	0.001322565839639823
2010-10-10T00:00:00Z	186	0.0971462010520164	1318.67005015359	178	8900	0	0.0116681569867261	0	1.4389504776983455	0.45901639344262035	0.8497658117375033	1.0449438202247192	0.035673785202733566	0.5908689143459089	0	0	50	1.4954258128182907	1.7398441498282857	2.796452208076985	4.977989719987036	0.5497476524967346	0.003705445190006012	0.001258549586640246	0.06454602421700416	2986300	0.0013545229062041097
2010-10-11T00:00:00Z	184	0.095	1318.67005015359	159	7950	1.09e-6	0.0104226795555587	5.923913043478261e-9	0.6616540342726767	0.039215686274508554	0.8497658117375033	1.1572327044025157	-0.022092485643028237	0.5498949462144649	5.627717391304348e-10	1.371069182389937e-8	50	1.4977539383299003	1.7413706605744017	2.7932269097660845	4.935393021596277	0.5529181530567415	0.003693134760550554	0.001258549624203785	0.06490014021448086	2990550	0.0013830681144112497
2010-10-12T00:00:00Z	195	0.0949	1378.02816503733	155	7750	0	0.0105175094359409	0	0.8549295282036107	0.2733860971014579	0.93303047035953	1.2580645161290323	-0.001052631578947416	0.545602605863192	0	0	50	1.500310186193899	1.7440809561536141	2.7889415905678416	4.840977211780566	0.5563176685000804	0.003693134760550554	0.001258549624203785	0.06524496618902706	2995400	0.0014118753095901603
2010-10-13T00:00:00Z	187	0.104865589129164	1378.02816503733	176	8800	0.35	0.0120563786888564	0.0018716577540106951	0.9221093942558112	0.07556957562814737	0.93303047035953	1.0625	0.10501147659814536	0.66956836696647	1.9627249302249945e-4	0.003977272727272727	50	1.5028664340578977	1.7470837573528857	2.7877952709458937	4.765673937000786	0.55922862740419	0.0036871033797341965	0.0012694462618127516	0.06569520054061952	3001350	0.0014448987211065645
2010-10-14T00:00:00Z	159	0.102	1378.02816503733	205	10250	0	0.014042941086452	0	1.3173757100801375	0.33892370289931195	0.93303047035953	0.775609756097561	-0.027326305539889018	0.5223880597014923	0	0	50	1.5054226819218965	1.750912183955845	2.7868783631772533	4.679927880138411	0.5613535856400738	0.0036749347217152717	0.0012694462618127516	0.06610311963566874	3008150	0.0014833631350184757
2010-10-15T00:00:00Z	152	0.105	1378.02816503733	177	8850	0	0.0121248808404976	0	0.6854502130721056	0.20108708476745396	0.93303047035953	0.8587570621468926	0.02941176470588247	0.24329349543833056	0	0	50	1.5079789297858952	1.7529011997191672	2.780999403614555	4.587883648743133	0.5637063447144488	0.003662846120656998	0.0012694462618127516	0.06653530719527241	3013450	0.0015165723169673904
2010-10-16T00:00:00Z	185	0.101	1378.02816503733	258	12900	0	0.0176735551234372	0	1.9510169310814232	0.706414648214996	0.93303047035953	0.7170542635658915	-0.03809523809523796	0.07675906183368886	0	0	50	1.5105351776498939	1.7572501875751811	2.782006170546605	4.480479427320799	0.5656252148429398	0.003662846120656998	0.0012694462618127516	0.06691404008323645	3023350	0.0015649848443845395
2010-10-17T00:00:00Z	186	0.102	1378.02816503733	270	13500	0	0.018495580943132	0	1.3831882511282028	0.5851330217936643	0.93303047035953	0.6888888888888889	0.009900990099009688	0.049963857520116894	0	0	50	1.5130914255138925	1.7616105206832948	2.7797042204291373	4.371452509184767	0.5675125816618135	0.0036508367891138604	0.0012694462618127516	0.0672954092127665	3034000	0.0016156499059126576
2010-10-18T00:00:00Z	328	0.1024	1378.02816503733	249	12450	0.02	0.0170570357586661	6.097560975609756e-5	1.3140605149977098	0.6365307661760662	0.93303047035953	1.3172690763052208	0.0039215686274511885	0.07789473684210524	6.243902439024391e-6	1.606425702811245e-4	50	1.5156476733778912	1.7655368443382136	2.7758456895246493	4.2637413508993305	0.5710845147105579	0.0036510367091458474	0.0012698863784436588	0.06767287793090879	3042750	0.0016623714324844755
2010-10-19T00:00:00Z	671	0.0975448918760959	1378.02816503733	256	12800	0	0.0175365508201548	0	1.0879991578567219	0.6673672533373844	0.93303047035953	2.62109375	-0.04741316527250106	0.02787030427919812	0	0	50	1.51820392124189	1.767323424398376	2.7729554219529655	4.148189779100232	0.5782655934776811	0.003639105216632299	0.0012698863784436588	0.0679906653133044	3049950	0.0017104015236350406
2010-10-20T00:00:00Z	475	0.099	1378.02816503733	264	13200	0	0.0180845680332846	0	0.9379101817956632	0.5	0.5013968295322555	1.7992424242424243	0.014917317513175599	-0.05593435537695102	0	0	50	1.519577611185814	1.769115551516217	2.7734758914531437	4.041060231144212	0.5831661855556345	0.0032469483538872007	0.001262964965321813	0.06831707936263803	3058400	0.0017599353470807112
2010-10-21T00:00:00Z	350	0.107	2149.02181494673	186	9300	0.00776615	0.018337040329349	2.2189e-5	0.9798144233483723	0.3057834691793839	1.341414073687869	1.881720430107527	0.08080808080808066	0.0490196078431373	2.374223e-6	8.350698924731183e-5	50	1.5232527182370137	1.7717297252085658	2.772653660898486	3.9316436309247154	0.5882873374189427	0.0032470208669590963	0.0012631937515937236	0.06872002645261056	3063700	0.0018101629183348994
2010-10-22T00:00:00Z	439	0.1025	2149.02181494673	154	7700	0	0.0164515818945875	0	1.0963823683019291	0.3568448309725687	1.341414073687869	2.8506493506493507	-0.0420560747663552	-0.023809523809523836	0	0	50	1.5269278252882132	1.7738996828584697	2.7719198310883866	3.8119462917693965	0.5960668942395955	0.0032470208669590963	0.0012631937515937236	0.06906827360258365	3066900	0.0018552234881166001
2010-10-23T00:00:00Z	341	0.104556424313267	2149.02181494673	175	8750	0.05	0.0186949794256676	1.466275659824047e-4	1.3548704764102117	0.057793935351234005	1.341414073687869	1.9485714285714286	0.020062676226995313	0.03521212191353462	1.533085400487786e-5	5.714285714285715e-4	50	1.5306029323394128	1.7705979581363058	2.774843962738954	3.7218202340065267	0.6014054460986953	0.003236921865978716	0.0012647593093236648	0.06943039758942736	3071200	0.0019064304886965196
2010-10-24T00:00:00Z	344	0.11501	2149.02181494673	205	10250	0	0.0218998330414963	0	1.0512388252393787	0.18405759239632902	1.341414073687869	1.6780487804878048	0.09998023321276261	0.12754901960784326	0	0	50	1.5342780393906126	1.771499373487038	2.7725709298768684	3.5957682067252326	0.6059586508883658	0.003236921865978716	0.0012647593093236648	0.06989079761377658	3078350	0.0019664215873397505
2010-10-25T00:00:00Z	209	0.139118552893045	2149.02181494673	203	10150	0	0.0216861761337744	0	1.0846800743799836	0.27139184326071364	1.341414073687869	1.0295566502463054	0.20962136242974538	0.35857961809614247	0	0	50	1.5379531464418121	1.7750642362808482	2.7723680114333393	3.452126741947927	0.6087793540397255	0.0032264123794008633	0.0012647593093236648	0.07058307516656925	3084700	0.002025825417896689
2010-10-26T00:00:00Z	280	0.151	2149.02181494673	241	12050	0	0.0257456573804908	0	1.7259941630858795	0.4681140917917139	1.341414073687869	1.161825726141079	0.08540519477721631	0.5480052014594898	0	0	50	1.541628253493012	1.7803951250010295	2.775840149178766	3.339480873125587	0.611962438220934	0.003215970915389857	0.0012647593093236648	0.07137928234313788	3093200	0.002096351795845585
2010-10-27T00:00:00Z	353	0.1877	2149.02181494673	213	10650	0	0.022754460672384	0	1.4327863302220338	0.2582252797249276	1.341414073687869	1.6572769953051643	0.2430463576158941	0.8959595959595958	0	0	50	1.5453033605442115	1.7853068683715008	2.775257137503976	3.2426781399404514	0.6164601149204001	0.003215970915389857	0.0012647593093236648	0.07251968153585221	3100650	0.0021586840676678528
2010-10-28T00:00:00Z	276	0.1731	2149.02181494673	219	10950	0	0.0233954313955498	0	1.2391689176316452	0.27585646185795265	1.341414073687869	1.2602739726027397	-0.07778369738945123	0.6177570093457945	0	0	50	1.548978467595411	1.7893631648865047	2.7742129642154563	3.1035093905074986	0.6199129203247912	0.003205596815662793	0.0012647593093236648	0.07349618948210607	3108300	0.0022227721512781385
2010-10-29T00:00:00Z	234	0.19	2149.02181494673	223	11150	0	0.0238227452109936	0	1.2884732514958173	0.4480519480519487	0.6296888025146443	1.0493273542600896	0.09763142692085491	0.853658536585366	0	0	50	1.550703642396821	1.7941502793547448	2.7763734492828838	2.9797201820994386	0.6226686712655872	0.003205596815662793	0.0012647593093236648	0.07461641842939351	3117150	0.0022880336815208524
2010-10-30T00:00:00Z	174	0.197610543541789	3091.7368904118	252	12600	0	0.0276237096817406	0	1.569543011295249	0.4776004323285934	1.3445871770968747	0.6904761904761905	0.04005549232520522	0.8899894945691491	0	0	50	1.554387442882018	1.799322128202627	2.7812236248113926	2.853700464294893	0.6245603868559328	0.0031952894304034273	0.0012647593093236648	0.07578779104951157	3126750	0.002363706906358011
2010-10-31T00:00:00Z	129	0.1925	3091.7368904118	179	8950	0	0.0275107023258776	0	1.8745281143858912	0.2562060301441431	1.3445871770968747	0.7206703910614525	-0.025861694675761382	0.6737674984783932	0	0	50	1.558071243367215	1.8057148724322096	2.784915825603122	2.7286373360345664	0.6265348262834985	0.003185048118126493	0.0012647593093236648	0.07688884962451617	3133400	0.0024390724286962977
2010-11-01T00:00:00Z	180	0.194525061367621	3091.7368904118	177	8850	0	0.0272033201769851	0	1.6947527944554865	0.2544083387120615	1.3445871770968747	1.0169491525423728	0.010519799312316724	0.39826829220379234	0	0	50	1.561755043852412	1.812262474475155	2.7888427028366367	2.5578408342152272	0.6293209883452584	0.0031748722455446194	0.0012647593093236648	0.07798825347258258	3141000	0.002513598668203816
2010-11-02T00:00:00Z	101	0.1938	3091.7368904118	176	8800	0	0.0270496291025389	0	3.1264734316905054	0.05064822011638381	1.3445871770968747	0.5738636363636364	-0.0037273416727048314	0.2834437086092716	0	0	50	1.5654388443376088	1.8223121733747636	2.8008993350878773	2.45510250731801	0.6308932174859807	0.0031647611874377896	0.0012647593093236648	0.07906058445894755	3148150	0.00258770274673434
2010-11-03T00:00:00Z	157	0.1931	3091.7368904118	190	9500	0	0.0292013041447863	0	2.6514062594131653	0.28332218307536183	1.3445871770968747	0.8263157894736842	-0.003611971104231171	0.028769312733084584	0	0	50	1.5691226448228057	1.8293873534903027	2.811523096450694	2.2927782709386344	0.6331570963612511	0.0031547143265252884	0.0012647593093236648	0.08010681762904895	3154550	0.0026676978757975436
2010-11-04T00:00:00Z	157	0.229275160724722	3091.7368904118	201	10050	0	0.030891905963695	0	2.0801439385390377	0.3204247205961397	1.3445871770968747	0.7810945273631841	0.18733899909229423	0.3245243253883421	0	0	50	1.5728064453080026	1.8345694485403192	2.8191106047568186	2.1462418968183425	0.635253593653005	0.0031547143265252884	0.0012647593093236648	0.08146289347537325	3161450	0.0027523246544734568
2010-11-05T00:00:00Z	221	0.259112413793104	3091.7368904118	219	10950	0	0.0336583453037274	0	3.0751158078112377	0.41286593990834075	1.3445871770968747	1.0091324200913243	0.13013731175269316	0.36374954627949485	0	0	50	1.5764902457931995	1.842894796955244	2.8301426629282407	2.0462988178897117	0.6380183400094196	0.003144731053340082	0.0012647593093236648	0.08306333960436181	3169550	0.0028445315361675895
2010-11-06T00:00:00Z	165	0.400982302746932	3091.7368904118	218	10900	0	0.0335046542292811	0	1.9890058748954171	0.21289481446540948	1.3445871770968747	0.7568807339449541	0.5475225477506769	1.0291543940930237	0	0	50	1.5801740462783964	1.8471335515025842	2.8368973273421996	1.9155326692277888	0.6400919858558441	0.0031348107661055705	0.0012647593093236648	0.08590190177527762	3177350	0.0029363166654622855
2010-11-07T00:00:00Z	210	0.34	3091.7368904118	241	12050	0	0.0370395489415447	0	2.531534435502158	0.34636871508379885	1.3445871770968747	0.8713692946058091	-0.15208227976439925	0.7662337662337664	0	0	50	1.5838578467635933	1.8536583033806724	2.8469888580137153	1.7373280365406563	0.6424792989917505	0.0031249528706146727	0.0012647593093236648	0.0881505575117796	3185950	0.0030377854844566426
2010-11-08T00:00:00Z	241	0.243184628872005	3091.7368904118	275	13750	0.83	0.042265045472717	0.0034439834024896266	3.1867628162444035	0.5536723163841821	1.3445871770968747	0.8763636363636363	-0.28475109155292644	0.2501454936566003	8.375238255757849e-4	0.006036363636363636	50	1.5875416472487902	1.8622717435817333	2.860851325582549	1.626115781760293	0.6448802952557604	0.003125952966325879	0.0012812972918890447	0.08951050550616753	3196050	0.003153570187533448
2010-11-09T00:00:00Z	193	0.217272694330801	4536.35372327504	217	10850	0	0.0399576940439629	0	2.8579897450904443	0.4771993321051651	2.4400976368172427	0.8894009216589862	-0.10655251798353671	0.12111813380186276	0	0	50	1.594226846253769	1.8706220536168345	2.874119154538389	1.5096649362492274	0.6473170101096206	0.003116184363306111	0.0012812972918890447	0.09062148106116434	3203700	0.0032630346055792197
2010-11-10T00:00:00Z	196	0.229549731151373	4536.35372327504	203	10150	0	0.0457771834440332	0	2.923257417269079	0.5676417469939066	2.4400976368172427	0.9655172413793104	0.05650519895463746	0.1887609070500933	0	0	50	1.6009120452587478	1.87859539719021	2.890631889405172	1.338433365404523	0.6498568887477515	0.003116184363306111	0.0012812972918890447	0.09181913838952821	3209950	0.0033884409235052527
2010-11-11T00:00:00Z	172	0.2231	4536.35372327504	219	10950	0	0.0493852373115432	0	3.738247688446365	0.5986464988460751	2.4400976368172427	0.7853881278538812	-0.028097315204955953	-0.026933404845089992	0	0	50	1.6075972442637265	1.8892074049260499	2.9099529956140797	1.336279045650024	0.6517517877281731	0.003116184363306111	0.0012812972918890447	0.09294119703577156	3217700	0.0035237342272156275
2010-11-12T00:00:00Z	117	0.2682	4536.35372327504	169	8450	0	0.0381100689755745	0	2.62348797571249	0.13226210711416386	2.2919165503066132	0.6923076923076923	0.20215150156880335	0.035071983136061746	0	0	50	1.613876467689224	1.896017149970515	2.9235421518661795	1.3421557144031315	0.6535654991309257	0.003116184363306111	0.0012812972918890447	0.09442644112868875	3222850	0.0036281363863876247
2010-11-13T00:00:00Z	118	0.276	4536.35372327504	223	11150	0	0.0502872507784207	0	3.1710079018089194	0.5009034396920471	2.2919165503066132	0.5291479820627802	0.02908277404921722	-0.3116903212205123	0	0	50	1.6201556911147217	1.903599339367444	2.940491055402554	1.3465377341066815	0.6549809730543853	0.003116184363306111	0.0012812972918890447	0.09595226935449809	3230000	0.0037658987807899546
2010-11-14T00:00:00Z	164	0.27904	4536.35372327504	256	12800	0	0.0577288618801601	0	3.110881155504833	0.5585735660892355	2.2919165503066132	0.640625	0.011014492753623095	-0.17929411764705883	0	0	50	1.6264349145402193	1.911725239694219	2.9584154932820708	1.3600822668693673	0.6567361100406867	0.0031064766238565592	0.0012812972918890447	0.0974780004432106	3238850	0.003924049287006007
2010-11-15T00:00:00Z	5457	0.268464555815313	4536.35372327504	200	10000	0.48	0.0451006733438751	8.79604178119846e-5	2.7196797178605667	0.06709156087359625	2.2919165503066132	27.285	-0.037899384262783276	0.10395363827297444	2.361425449722379e-5	0.0048000000000000004	50	1.6327141379657168	1.9182117247402581	2.9740442541424197	1.3752664947446696	0.7314895346982209	0.0030971023499247437	0.0012944479768205515	0.09889111247107922	3244050	0.004047599701137489
2010-11-16T00:00:00Z	8121	0.225	4536.35372327504	197	9850	0	0.044424163243717	0	1.513595195389148	0.11177995393928208	2.2919165503066132	41.223350253807105	-0.16190053723596165	0.03556501056425465	0	0	50	1.6389933613912144	1.9206690631751142	2.981423311885229	1.3797890657912002	0.8444302203250896	0.003087513797757794	0.0012944479768205515	0.09992479187705398	3249050	0.00416929652674725
2010-11-17T00:00:00Z	186	0.241939333722969	4536.35372327504	247	12350	0	0.0556993315796857	0	2.0114940293545436	0.21674876847290614	2.2919165503066132	0.7530364372469636	0.07528592765763986	0.05397350068524309	0	0	50	1.645272584816712	1.9244977178097313	2.9910538828589752	1.3889283306837594	0.8464933338517937	0.0030779844341844676	0.0012944479768205515	0.10107938164815898	3256800	0.004321884905472948
2010-11-18T00:00:00Z	1846	0.269057790765634	6866.89864897274	257	12850	0	0.063399410028978	0	2.716906672765045	0.2837725093640313	3.9831337437045207	7.182879377431907	0.11208783882044093	0.20599637277290017	0	0	50	1.6561852800049435	1.9317561811116422	3.005574674188875	1.40573864576798	0.866172455433799	0.003068513712848515	0.0012944479768205515	0.10243404623781603	3265700	0.004495571160041927
2010-11-19T00:00:00Z	9313	0.27829	6866.89864897274	150	7500	0.1	0.0512033075039661	1.0737678513905294e-5	1.9198049279518536	0.3435637583543425	3.9831337437045207	62.086666666666666	0.03431310874921967	0.03762117822520494	2.988188553634704e-6	0.0013333333333333333	50	1.6670979751931752	1.9380433179005514	3.01428650724428	1.4047924069847144	1.0361946341683064	0.0030685467518593275	0.0012981009448570812	0.10384089386791351	3269700	0.004635844660823001
2010-11-20T00:00:00Z	9227	0.283015964932788	6866.89864897274	116	5800	1.04	0.0395972244697338	1.12712691015498e-4	1.1895587661731932	-0.21257925504398845	3.9831337437045207	79.54310344827586	0.016982158657472546	0.025420162799956625	3.189949100792235e-5	0.01793103448275862	50	1.6780106703814066	1.941561936005424	3.0191442108039617	1.4029634960280157	1.2541209449855006	0.0030594797762125672	0.0013472270667276526	0.10526291824144426	3271200	0.004744318494758743
2010-11-21T00:00:00Z	9857	0.27675	6866.89864897274	140	7000	0.98	0.0477897536703684	9.942173074972101e-5	1.6061868661476097	-0.17216878847229644	2.1953601406986913	70.40714285714286	-0.022139969857446373	-0.008206708715596367	2.751496398498529e-5	0.013999999999999999	50	1.6840253556983893	1.9462021739948694	3.026242727568776	1.3942882577255509	1.4470172267858918	0.003050427610935922	0.0013855832311112143	0.1066132102237951	3274550	0.004875239384678429
2010-11-22T00:00:00Z	199	0.285	6866.89864897274	163	8150	0.58	0.0556409274876431	0.002914572864321608	2.382101967103159	0.23370502837956897	2.1953601406986913	1.2208588957055215	0.02981029810298086	0.06159265283444859	8.306532663316582e-4	0.0071165644171779134	50	1.690040041015372	1.9522414183491854	3.037230978607479	1.3974420619620012	1.4503620456782358	0.003050013419635269	0.0014050806678706058	0.1080068570189217	3277400	0.0050276658454977774
2010-11-23T00:00:00Z	184	0.28295	6866.89864897274	140	7000	0.53	0.0477897536703684	0.0028804347826086956	1.556288112558959	0.07576035609691312	2.1953601406986913	1.3142857142857143	-0.007192982456140307	0.25755555555555554	8.150190217391304e-4	0.007571428571428571	50	1.6960547263323549	1.9562897373277217	3.0441227945193554	1.3902933846307026	1.453962828457101	0.0030494979830485622	0.001425824307792328	0.10936300541412385	3279600	0.005158583602989515
2010-11-24T00:00:00Z	3844	0.282905736411455	6866.89864897274	177	8850	0.12	0.0604199028546799	3.121748178980229e-5	1.7589207068471664	0.08475095016608525	2.1953601406986913	21.717514124293785	-1.5643607897142253e-4	0.16932510335584494	8.831604674655203e-6	0.0013559322033898306	50	1.7020694116493376	1.9597388351547003	3.0521407141001813	1.391644562598144	1.5134628671537962	0.003040351678499293	0.0014295391905413412	0.11069794949871871	3283800	0.005324104917508978
2010-11-25T00:00:00Z	4745	0.28	6866.89864897274	181	9050	0	0.061785324388119	0	1.8490649530367662	-0.02545900096106979	2.1953601406986913	26.215469613259668	-0.01027104097751097	0.04066862068267474	0	0	50	1.7080840969663202	1.9643000801594153	3.0597399197658586	1.3957924423258317	1.5852860715736856	0.003031166325996274	0.0014295391905413412	0.11199033156361399	3288350	0.005493367521519533
2010-11-26T00:00:00Z	1089	0.2844	6866.89864897274	194	9700	0.37	0.066222944371796	3.3976124885215796e-4	1.5721986194835926	0.29333333333333034	2.1953601406986913	5.61340206185567	0.01571428571428557	0.021955514032124812	9.662809917355373e-5	0.0038144329896907217	50	1.714098782283303	1.968105833660605	3.06718509006231	1.3948006957145824	1.600665255304797	0.003023059684197647	0.0014399896918829596	0.11329646541540478	3293850	0.005674788805654182
2010-11-27T00:00:00Z	265	0.283	6866.89864897274	180	9000	0.02	0.0614439690047592	7.547169811320755e-5	1.7003043442524133	0.5517241379310309	2.1953601406986913	1.4722222222222223	-0.00492264416315058	-5.641000779532668e-5	2.1358490566037734e-5	2.222222222222222e-4	50	1.7201134676002856	1.972336119535269	3.074945440760641	1.3944828176527817	1.6046987408451319	0.00301420806862382	0.001440598519889048	0.11457243184085286	3299150	0.005843118368516666
2010-11-28T00:00:00Z	281	0.271358679135009	6866.89864897274	172	8600	0	0.0587131259378811	0	1.509597918722256	0.22857142857142687	2.1953601406986913	1.6337209302325582	-0.04113540941692928	-0.0194808342005095	0	0	50	1.7261281529172683	1.9762644492420218	3.0820529311802427	1.3968149866645263	1.6091746885991938	0.00300518349356806	0.001440598519889048	0.11574247846245105	3304200	0.006003966578129645
2010-11-29T00:00:00Z	247	0.230559456458212	6866.89864897274	209	10450	0.03	0.0713432751221925	1.214574898785425e-4	1.9947545713274626	0.28220858895705203	2.1953601406986913	1.1818181818181819	-0.15035164088670327	-0.19101945102381745	2.8003172849175544e-5	2.870813397129186e-4	50	1.732142838234251	1.980895700598845	3.090388429413883	1.4067596114766174	1.6124125466315722	0.0029965753562436136	0.0014413850441074394	0.11659297459575298	3311650	0.006199419434310508
2010-11-30T00:00:00Z	261	0.2082	8078.19525792509	202	10100	0.01	0.0722655508954609	3.8314176245210727e-5	1.6160697360365308	0.5121557519194433	1.6128339972840076	1.2920792079207921	-0.0969791341534697	-0.2641809506980032	7.977011494252873e-6	9.900990099009902e-5	50	1.7365615615144812	1.984638357409904	3.096872408095918	1.4100821640104433	1.6159524896669717	0.0029877710074936187	0.0014416563041101521	0.11726655566490185	3318000	0.006397397030544039
2010-12-01T00:00:00Z	324	0.2275	8078.19525792509	188	9400	0.04	0.0754950217057436	1.234567901234568e-4	1.7442055390468947	0.24950584391573605	1.6128339972840076	1.7234042553191489	0.09269932756964461	-0.19584522079422773	2.808641975308642e-5	4.2553191489361707e-4	50	1.7409802847947113	1.987808902662802	3.106024333388611	1.4218115123268606	1.6206366146674707	0.0023333765336547	0.0014263087278214388	0.11807117934617994	3323750	0.00660422276439626
2010-12-02T00:00:00Z	259	0.255	8078.19525792509	188	9400	0.06	0.0754950217057436	2.3166023166023165e-4	1.7752135112395164	0.22189245509991862	1.6128339972840076	1.377659574468085	0.1208791208791209	-0.0892857142857143	5.9073359073359074e-5	6.382978723404255e-4	50	1.7453990080749415	1.9851108574881158	3.1136767811646147	1.4342259513584363	1.624411024460534	0.002327139986764509	0.0014280574891155221	0.11906341717700474	3328450	0.00681104563820557
2010-12-03T00:00:00Z	198	0.251060083576856	8078.19525792509	189	9450	0.01	0.0758965909701358	5.0505050505050505e-5	1.8058274175379392	0.14607696305420936	1.6128339972840076	1.0476190476190477	-0.015450652639780404	-0.11722896070022504	1.2679802200851313e-5	1.0582010582010582e-4	50	1.7498177313551717	1.9854921198192699	3.1214364116762567	1.4447933550937224	1.627281213632093	0.0023204043804442146	0.0014283474072136594	0.12001303348203964	3333500	0.007018969518935456
2010-12-04T00:00:00Z	190	0.205000526008182	8078.19525792509	229	11450	0.01090727	0.0919593615458261	5.7406684210526315e-5	2.1491525546212578	0.49663771783205113	1.6128339972840076	0.8296943231441049	-0.18346029728208058	-0.2756165158721483	1.1768400459543491e-5	9.526e-5	50	1.754236454635402	1.992529126376341	3.1318583896068453	1.458505530244558	1.6295543487639947	0.0023137288710157965	0.0014286083935150292	0.1206200870000835	3343150	0.007270908072294687
2010-12-05T00:00:00Z	192	0.202850017533606	8078.19525792509	239	11950	0.04	0.095975054189748693	2.0833333333333335e-4	2.1068026136859657	0.6346439174655933	1.6128339972840076	0.803347280334728	-0.010490258324947765	-0.2524653415169298	4.226042031950125e-5	3.3472803347280337e-4	50	1.758655177915632	1.9982577006169244	3.1413550022552226	1.4728218902482286	1.6317124919977886	0.0023143434236215	0.0014295254566204342	0.12120327799677515	3351900	0.007533844709917954
2010-12-06T00:00:00Z	228	0.204	8078.19525792509	241	12050	0.04518713	0.0967781927185332	1.9818916666666667e-4	1.8753104718970182	0.3565145776217491	1.6128339972840076	0.946058091286307	0.005669126778377054	-0.11519569340685798	4.043059e-5	3.749969294605809e-4	50	1.7630739011958623	2.001184530556753	3.1500467795216527	1.483510609178816	1.6342512334102766	0.002314928052431726	0.0014305528454682714	0.12178635350384012	3358800	0.007798976415563876
2010-12-07T00:00:00Z	330	0.233420385739334	8078.19525792509	239	11950	0.07214637	0.095975054189748693	2.1862536363636363e-4	1.8645290153710086	0.3280885982393724	1.6128339972840076	1.3807531380753137	0.14421757715359806	0.1211353781908453	5.103161671240216e-5	6.037353138075314e-4	50	1.7674926244760922	2.0040833727552947	3.1572936208354414	1.4949089786361558	1.6380096568805416	0.0023155729650088243	0.0014322069148211688	0.12256701107192049	3365150	0.008061906515946205
2010-12-08T00:00:00Z	282	0.2388	8078.19525792509	238	11900	0.04	0.0955734849253564	1.4184397163120567e-4	1.580309092753509	0.26595744680851263	1.6128339972840076	1.184873949579832	0.023046891314255413	0.04967032967032958	3.387234042553192e-5	3.361344537815126e-4	50	1.7719113477563224	2.0069835644328804	3.1640505678870894	1.5051703500834615	1.641229794250558	0.0023159913838041966	0.001433127831132899	0.12337418460614327	3371800	0.008323737379910712
2010-12-09T00:00:00Z	273	0.199991694330801	12251.9997603745	223	11150	0.03727261	0.092247198273048	1.3652970695970696e-4	1.1825884070702246	0.2218977647638707	2.962820962666914	1.2242152466367713	-0.1625138428358418	-0.21571884576156475	2.7304807421359547e-5	3.3428349775784747e-4	50	1.7800286654622592	2.009360331320331	3.1676739259753934	1.513349031853935	1.6442128040586954	0.0023163941263026028	0.0014340436763322355	0.12390258122493401	3378150	0.008576456355491983
2010-12-10T00:00:00Z	229	0.204	12251.9997603745	147	7350	0.07	0.0895303811037848	3.056768558951965e-4	1.2406293267394322	0.17963639683123178	1.7008475325705237	1.5578231292517006	0.020042360672083426	-0.18744550271150406	6.235807860262009e-5	9.523809523809525e-4	50	1.7846885217158772	2.0110469870100283	3.1710831317194232	1.5173566622561572	1.6484808126319876	0.0023104802519778754	0.001436652939215471	0.12445119368229747	3380300	0.008821730906822787
2010-12-11T00:00:00Z	367	0.228	12251.9997603745	175	8750	0.11724798	0.106583787028315	3.194767847411444e-4	1.3283168384228672	0.15903139426648938	1.7008475325705237	2.097142857142857	0.11764705882352944	0.11219226818422912	7.284070692098093e-5	0.0013399769142857143	50	1.789348377969495	2.0134919716744815	3.1730915338859105	1.5276668817490293	1.6541774858218117	0.002311419889580055	0.001440324108843651	0.12515560733071723	3383450	0.00911372602868064
2010-12-12T00:00:00Z	482	0.219853611922852	12251.9997603745	171	8550	0.14857412	0.104147586181954	3.082450622406639e-4	1.1088809500893246	0.08515266869292604	1.7008475325705237	2.818713450292398	-0.03572977226819307	0.08382348000748396	6.776879029099429e-5	0.0017377090058479532	50	1.794008234223113	2.0145608235925345	3.176757864847315	1.5326966882403028	1.6618999884253525	0.002305545476596655	0.0014450849554350153	0.1257954587130965	3386500	0.009399046900056789
2010-12-13T00:00:00Z	510	0.227605236703682	12251.9997603745	141	7050	0.31147648	0.0858760798342426	6.107381960784314e-4	1.2533698348665356	-0.11265051121586844	1.7008475325705237	3.617021276595745	0.03525811885933483	0.11571194462589207	1.3900721168241112e-4	0.00441810609929078	50	1.7986680904767307	2.0160021855311476	3.179138398047537	1.5397662932026994	1.6718096357584915	0.0023005898997530347	0.0014571893557070448	0.12647874581370447	3387850	0.009634308305162282
2010-12-14T00:00:00Z	470	0.24669	12251.9997603745	171	8550	0.04892339	0.104147586181954	1.0409231914893617e-4	1.0710534891011756	0.08515266869292604	1.7008475325705237	2.7485380116959064	0.08385028206167489	0.056848566240844445	2.5678534210851062e-5	5.722033918128655e-4	50	1.8033279467303487	2.0181831539944386	3.18077995879205	1.546454740629135	1.6792055765909648	0.002300894263259318	0.0014587570362325595	0.12728015417494642	3391300	0.009919630266078588
2010-12-15T00:00:00Z	443	0.24	12251.9997603745	196	9800	0.06743052	0.119373841471713	1.5221336343115122e-4	1.0678363921243124	0.24902677311541854	1.7008475325705237	2.260204081632653	-0.027119056305484612	0.005025125628140614	3.653120722347629e-5	6.880665306122448e-4	50	1.8079878029839664	2.0200336507857624	3.177133205095964	1.5529369647591413	1.685323196739896	0.002301339331573444	0.0014606421500150588	0.12802664322014545	3395600	0.010246666905371887
2010-12-16T00:00:00Z	358	0.24996	12251.9997603745	173	8650	0.10356946	0.105365686605134	2.8930016759776535e-4	1.336233115673498	0.14221015464616937	1.7008475325705237	2.069364161849711	0.04150000000000009	0.2498519042823235	7.231346989273743e-5	0.0011973347976878613	50	1.8126476592375844	2.0225530109200274	3.1806104787745024	1.5558050198535098	1.690992687594279	0.002295473328179929	0.0014639225193237926	0.12882883635685505	3397450	0.010535321497175898
2010-12-17T00:00:00Z	294	0.242655815312683	12251.9997603745	166	8300	0.23443294	0.101102335124002	7.973909523809525e-4	1.275841068054357	0.12925170068027336	1.7008475325705237	1.7710843373493976	-0.029221414175536142	0.189489290748446	1.9349155167295678e-4	0.0028244932530120483	50	1.8173075154912022	2.0240148548291157	3.185499719827837	1.5561326343003865	1.6957963392601951	0.002297798083143139	0.0014716608570032777	0.12957280353957287	3397300	0.010812291179609966
2010-12-18T00:00:00Z	348	0.241	12251.9997603745	161	8050	0.06653564	0.09805708406605	1.9119436781609193e-4	0.760471468598606	-0.07999999999999818	1.7008475325705237	2.1614906832298137	-0.006823719887155133	0.05701754385964897	4.6077842643678154e-5	8.265296894409937e-4	50	1.8219673717448202	2.022137647417295	3.188519806972746	1.5482014570230438	1.7017182315430166	0.002291674235133467	0.0014739253219058558	0.13029635676334186	3394100	0.01108091008167951
2010-12-19T00:00:00Z	371	0.2401	12251.9997603745	184	9200	0.11564519	0.112065238932629	3.11712102425876e-4	0.767606967973476	0.07602339181286677	0.7842115322624352	2.016304347826087	-0.003734439834024883	0.0920903136412996	7.484207579245283e-5	0.0012570129347826086	50	1.8241158964907447	2.02011375112702	3.191160708126066	1.5377667002271804	1.7072285160437717	0.0022925803749661005	0.0014773691929600547	0.1310047673648687	3393400	0.011387911167430858
2010-12-20T00:00:00Z	769	0.267	12251.9997603745	159	7950	0.06699317	0.0968389836428693	8.711725617685306e-5	0.8912642241981801	0.12765957446808507	0.7842115322624352	4.836477987421383	0.11203665139525198	0.1730837298247485	2.3260307399219768e-5	8.426813836477987e-4	50	1.826264421236669	2.018445981878248	3.194188613887779	1.5378206440300946	1.7204634850895444	0.002292833622803824	0.0014796779090796377	0.13187653167663235	3392600	0.011653199617693006
2010-12-21T00:00:00Z	433	0.241436002337814	14484.1623612254	196	9800	0.15	0.123479413447296	3.464203233256351e-4	2.118385571233097	0.18561954217131627	1.1092727738732786	2.2091836734693877	-0.09574530959620231	-0.02129797584898452	8.363833799231433e-5	0.001530612244897959	50	1.8293035247267329	2.0214144800982554	3.204213388222561	1.552494498942692	1.7265160430990496	0.002287191845124177	0.0014838713672848376	0.132574362699952	3393650	0.011991475546871392
2010-12-22T00:00:00Z	516	0.25	14484.1623612254	157	7850	0.13743052	0.113041823764728	2.663382170542636e-4	1.3653987535578898	-0.0530435950533219	1.1092727738732786	3.286624203821656	0.03547108790429432	0.04166666666666674	6.65845542635659e-5	0.0017507072611464968	50	1.8323426282167967	2.021815084677341	3.2107248162630846	1.5623124269418767	1.7355204929725336	0.0022813512277020096	0.001488667825534554	0.13331756293602826	3393400	0.012301157110435907
2010-12-23T00:00:00Z	362	0.249970127995324	14484.1623612254	145	7250	0.06	0.104401684368698	1.6574585635359117e-4	0.8763469460835971	-0.009149109805060895	1.1092727738732786	2.496551724137931	-1.1948801870398373e-4	4.051846425023875e-5	4.143151292740177e-5	8.275862068965517e-4	50	1.8353817317068604	2.0229754045606403	3.2138722464212677	1.5612805404914185	1.7423603607098979	0.002275254382251438	0.0014909351850055036	0.1340512268672188	3392950	0.012587168148756935
2010-12-24T00:00:00Z	379	0.248	14484.1623612254	148	7400	0.07829328	0.106561719217705	2.065785751978892e-4	1.2298026466660286	0.05399859545288521	1.1092727738732786	2.560810810810811	-0.007881453720585574	0.0220237239335499	5.1231486649076524e-05	0.0010580172972972975	50	1.8384208351969242	2.024689475738721	3.218447338513712	1.564884179797693	1.7493762807395166	0.002269309911541514	0.0014938338625323454	0.13476340669929868	3392650	0.012879097090773872
2010-12-25T00:00:00Z	465	0.2499	14484.1623612254	168	8400	0.06743052	0.120961951544422	1.4501187096774192e-4	1.0020216158797206	0.2335870752891609	1.1092727738732786	2.767857142857143	0.007661290322580783	0.036929460580912954	3.623846655483871e-5	8.027442857142857e-4	50	1.8414599386869879	2.025785012939393	3.222993682441181	1.567997547881278	1.756941063570917	0.002269726612320157	0.0014960331619452614	0.1354785408191788	3393600	0.01321047940505948
2010-12-26T00:00:00Z	439	0.264962127410871	14484.1623612254	145	7250	0.09564519	0.104401684368698	2.1787059225512529e-4	0.689748907246555	-0.06838476084933132	1.1092727738732786	3.027586206896552	0.060272618690960345	0.103549052106918	5.772745562418443e-5	0.001319244	50	1.8444990421770517	2.0251176583473742	3.2258450865819777	1.5676031309425829	1.7652358203021403	0.002263847368709655	0.001499647529068549	0.13627782221789295	3392150	0.013496487719530117
2010-12-27T00:00:00Z	378	0.264785388661601	14484.1623612254	166	8300	0.08664517	0.119521928311751	2.2922002645502643e-4	0.8048416518709602	0.23423360939571314	1.1092727738732786	2.2771084337349397	-6.670340059428126e-4	-0.008294424488385799	6.069411379391664e-5	0.0010439177108433734	50	1.8475381456671156	2.0246155937275816	3.227409165031794	1.5657693520091962	1.7714580680001755	0.002264504159616403	0.0015025075775914076	0.1370662121960752	3392100	0.013823922313219768
2010-12-28T00:00:00Z	473	0.281	14484.1623612254	169	8450	0.09339267	0.121681963160758	1.9744750528541226e-4	0.9803727710254688	-0.01455667982505604	1.1092727738732786	2.798816568047337	0.06123680547615673	0.1638695028044268	5.548274898520085e-5	0.0011052386982248522	50	1.8505772491571792	2.0249690770691546	3.232129654919823	1.565817090866069	1.7791260585975655	0.0022585982834611718	0.001505535628819421	0.13794385724366012	3393700	0.014157278896380916
2010-12-29T00:00:00Z	383	0.3	14484.1623612254	165	8250	0.14752729	0.118801916695415	3.8518874673629244e-4	1.0234302772621624	0.05095541401274084	1.1092727738732786	2.3212121212121213	0.06761565836298922	0.19999999999999996	1.1555662402088773e-4	0.0017882095757575758	50	1.8536163526472431	2.023914226584324	3.236003352390393	1.5645202074649407	1.7854855438611603	0.0022532609343536934	0.001510434833136565	0.13892601568460763	3393400	0.014482740310735185
2010-12-30T00:00:00Z	396	0.3	14484.1623612254	169	8450	0.0806039	0.121681963160758	2.0354520202020204e-4	0.7055842047109331	0.1655172413793069	1.1092727738732786	2.3431952662721893	0	0.2001434027573561	6.10635606060606e-5	9.538923076923077e-4	50	1.8561543615227512	2.021305194589669	3.2375299194600817	1.5604855185372346	1.7919052569194405	0.002247437878295928	0.0015130482367192834	0.13989634089132685	3394800	0.014816093833261866
2010-12-31T00:00:00Z	382	0.3	14484.1623612254	162	8100	0.02335061	0.116641881846407	6.112725130890053e-5	0.6140731012365872	0.09459459459459629	0.7929948334704777	2.3580246913580245	0	0.20967741935483875	1.8338175392670158e-5	2.8827913580246916e-4	50	1.857825855493046	2.0197642026940557	3.2368691871429913	1.5587671958692189	1.7983655985395994	0.0022412443637718853	0.0015138380425707971	0.1408550454368878	3396000	0.015135638400755689
2011-01-01T00:00:00Z	473	0.3	14484.1623612254	181	9050	0.08915258	0.130322102556788	1.8848325581395347e-4	0.7262343875433737	0.07738095238095233	0.7929948334704777	2.613259668508287	0	0.20048019207683065	5.654497674418604e-5	9.851113812154695e-4	50	1.8594973494633409	2.018633497937492	3.238409313636141	1.562930816817854	1.8054837030693438	0.0022417783106722083	0.0015165369778617984	0.1418023368330968	3398450	0.015492663991602689
2011-01-02T00:00:00Z	418	0.29997	14484.1623612254	175	8750	0.08767732	0.126002032858773	2.0975435406698565e-4	0.669011148177296	0.20689655172413368	0.7929948334704777	2.388571428571429	-9.999999999987796e-5	0.13212406214886352	6.292001358947369e-5	0.0010020265142857143	50	1.8611688434336358	2.0188620524873393	3.2383278611531123	1.5630925032483443	1.8120277343804985	0.0022360381300038316	0.001519282255983129	0.1427382401654453	3400900	0.015837854741670276
2011-01-03T00:00:00Z	997	0.295	16307.420938524	156	7800	0.72825402	0.123832415934612	7.304453560682046e-4	0.6315939141896141	0.03606440829516977	1.0186960599306696	6.391025641025641	-0.016568323499016713	0.11410981357817152	2.1548138004012034e-4	0.009336589999999999	50	1.8634586969284792	2.0164822564433322	3.2402755559802707	1.5593358487327869	1.8295373936709798	0.002231797023598379	0.001544861954613266	0.14363389757623682	3399400	0.016177091669657178
2011-01-04T00:00:00Z	842	0.29895	16307.420938524	141	7050	0.03767732	0.114301127146323	4.4747410926365794e-5	0.24295259585249873	-0.06065677954820581	1.0186960599306696	5.971631205673759	0.013389830508474532	0.06387900355871867	1.3377238496437054e-5	5.344300709219859e-4	50	1.8657485504233224	2.0035934800156356	3.2379308476633466	1.5568127873185946	1.8458677538954094	0.0022319230726432424	0.0015463261465883948	0.14454217887696058	3397400	0.016490216283186507
2011-01-05T00:00:00Z	1161	0.298916302162478	16307.420938524	154	7700	0.08648973	0.124839528939956	7.449589147286822e-5	0.3007497624657802	0.050820831956947865	1.0186960599306696	7.538961038961039	-1.1272064733902631e-4	-0.0036123261250733396	2.2268036405367044e-5	0.0011232432467532469	50	1.868038403918166	1.9971308891339519	3.2361252517960355	1.5470160527562482	1.866522441673385	0.0022258628839320897	0.001549403525346623	0.1454397028495508	3395200	0.016832210491661868
2011-01-06T00:00:00Z	519	0.298	16307.420938524	141	7050	0.09308601	0.114301127146323	1.793564739884393e-4	0.18106284004241502	-0.06065677954820581	1.0186960599306696	3.6808510638297873	-0.0030654138160051136	-0.00666666666666671	5.344822924855491e-5	0.0013203689361702127	50	1.8703282574130093	1.995238000410222	3.234434056048726	1.5364551190078022	1.8766069651359323	0.0022201303729798665	0.0015530209744868153	0.1463215542781661	3394100	0.017145338005028418
2011-01-07T00:00:00Z	887	0.32	16307.420938524	164	8200	0.04352512	0.132945991858135	4.9070033821871474e-5	0.38521403275576627	0.13977920926547727	1.0186960599306696	5.408536585365853	0.0738255033557047	0.06666666666666665	1.5702410822998873e-5	5.307941463414634e-4	50	1.8726181109078526	1.9945769789665935	3.2345714519893978	1.5293035530641301	1.8914248735889894	0.0022140659586246765	0.001554475205024737	0.1473197062650732	3394600	0.017509548789441835
2011-01-08T00:00:00Z	1219	0.3229	16307.420938524	170	8500	0.01765433	0.137809869609042	1.4482633305988515e-5	0.44192575709332504	0.057455849049022234	1.0186960599306696	7.170588235294118	0.009062499999999973	0.07633333333333336	4.676442294503692e-6	2.07698e-4	50	1.874907964402696	1.9938051218431736	3.2328398813350856	1.525306723973525	1.9110703208089732	0.0022079389855736496	0.0015550442406411754	0.14832302222927277	3395450	0.017887085427425557
2011-01-09T00:00:00Z	1065	0.323	16307.420938524	163	8150	0.15	0.132135345566317	1.4084507042253522e-4	0.432404973159203	0.048676299646835064	0.33100075558812603	6.533742331288344	3.096934035304866e-4	0.07677434410107686	4.5492957746478876e-5	0.0018404907975460123	50	1.8753137211733133	1.992631978228506	3.2315599450454875	1.5142457843632047	1.9289709847303111	0.002202197058031563	0.0015600866811823974	0.14931550505751554	3396050	0.01824907574640047
2011-01-10T00:00:00Z	1167	0.32659	16307.420938524	162	8100	0.05884469	0.131324699274499	5.042389888603256e-5	0.4668171592195689	0.06050340925144515	0.33100075558812603	7.203703703703703	0.011114551083591273	0.10708474576271199	1.6467941137189374e-5	7.264776543209877e-4	50	1.8757194779439303	1.9907299253581001	3.2309303172409374	1.5121047198021815	1.9487071592610063	0.002196236467563016	0.0015620770309202631	0.15031705587639965	3394650	0.018608838833650023
2011-01-11T00:00:00Z	1188	0.32659	16307.420938524	172	8600	0.05212907	0.139431162192678	4.387968855218855e-5	0.30818359977804866	0.21985815602837144	0.33100075558812603	6.906976744186046	0	0.09245693259742427	1.4330667484259259e-5	6.06151976744186e-4	50	1.8757905426672088	1.9896653689897768	3.207816820038458	1.506096522786516	1.9676303832176805	0.0021902907306044226	0.0015637377212675075	0.15130735331529627	3395300	0.018990816136308642
2011-01-12T00:00:00Z	988	0.318799621274109	16307.420938524	167	8350	0.28	0.135377930733588	2.834008097165992e-4	0.2998662349895671	0.08441558441557939	0.33100075558812603	5.916167664670659	-0.023853696456998086	0.066518015135967	9.034807080642765e-5	0.003353293413173653	50	1.8758616073904872	1.9880584052768453	3.1578337490742845	1.4992586858715025	1.983804599788416	0.001831957583669938	0.0015639647162307988	0.1522430643094796	3395700	0.01936168631606236
2011-01-13T00:00:00Z	1102	0.3176	16307.420938524	188	9400	0.02493887	0.152401502861764	2.263055353901996e-5	0.7746676741174991	0.33333333333333326	0.33100075558812603	5.861702127659575	-0.003762931929826685	0.06577181208053684	7.18746380399274e-6	2.653071276595745e-4	50	1.8759326721137655	1.9877767884844488	3.1195821658770257	1.4932948613004844	1.9998306463793978	0.0018320200990112059	0.0015646915850737017	0.1531617139522047	3396900	0.019779195530756417
2011-01-14T00:00:00Z	1080	0.399990005844535	16307.420938524	181	9050	0.06493887	0.146726978819039	6.012858333333333e-5	0.4088370570845059	0.10365853658536417	0.33100075558812603	5.966850828729282	0.259414376084808	0.2499687682641718	2.4050832398923608e-5	7.175565745856353e-4	50	1.876003736837044	1.9866238874639017	3.0719787241968524	1.4902551562896316	2.016139865049927	0.0018321862000701377	0.001566657493497224	0.15452540617260432	3398800	0.020181161836771225
2011-01-15T00:00:00Z	799	0.386	18437.6443921663	157	7850	0.10493887	0.134789940555296	1.3133775969962453e-4	0.12914135034546925	-0.02191373565850807	0.5048681646075	5.089171974522293	-0.034975888497505325	0.19541653762774858	5.069637524405507e-5	0.0013368008917197453	50	1.8765511506261288	1.985134268235598	3.023168156329656	1.4702345455123134	2.0300633712853813	0.0018325490115610207	0.0015703199616937166	0.15579724460022737	3399600	0.02055042428384422
2011-01-16T00:00:00Z	731	0.38679	18437.6443921663	174	8700	0.0862786	0.159478007688148	1.180281805745554e-4	0.5135668245185367	0.20692920584301988	0.5048681646075	4.2011494252873565	0.00204663212435241	0.19749226006191956	4.565211996443229e-5	9.917080459770115e-4	50	1.8770985644152136	1.9859947098489255	2.9619045811602827	1.4606782660990205	2.041551451902607	0.0018328750562587406	0.001573036970038859	0.15705950009421518	3402050	0.02098732811484242
2011-01-17T00:00:00Z	655	0.3495	18437.6443921663	181	9050	0.1580748	0.165893789606637	2.4133557251908395e-4	0.6408502276744477	0.2632337292460165	0.5048681646075	3.6187845303867405	-0.09640890405646485	0.07014911662941303	8.434678259541983e-5	0.0017466828729281768	50	1.8776459782042985	1.9877186386685493	2.9036325179152955	1.4532803508537098	2.05146593006805	0.0018284906499674467	0.0015778224025674293	0.15810537237631184	3404550	0.02144180836411061
2011-01-18T00:00:00Z	708	0.31299	18437.6443921663	141	7050	0.05768351	0.129232178643844	8.147388418079096e-5	0.3179280199357637	-0.07314708841586048	0.5048681646075	5.0212765957446805	-0.10446351931330466	-0.041642426283719614	2.5500511009745762e-5	8.182058156028369e-4	50	1.8781933919933833	1.9893430044285079	2.8446278845872266	1.4448180306567762	2.0652009344399533	0.0018287150959293774	0.0015800640623362043	0.15894258657968313	3405350	0.02179584691005592
2011-01-19T00:00:00Z	730	0.31299	18437.6443921663	169	8450	0.05	0.154895306317799	6.849315068493152e-5	0.38218869466667016	0.1441695517020385	0.5048681646075	4.319526627218935	0	-0.01822342589646242	2.1437671232876713e-5	5.91715976331361e-4	50	1.8787408057824682	1.9908906128030293	2.783310925587729	1.4387112011278862	2.0770352539665806	0.0018238793213545298	0.001581685201997386	0.15977079847979236	3407600	0.02222019557257368
2011-01-20T00:00:00Z	749	0.39	18437.6443921663	186	9300	0.09736667	0.170476490976986	1.2999555407209614e-4	0.7604118152012325	0.1186011146597219	0.5048681646075	4.026881720430108	0.24604619955909146	0.22795969773299762	5.06982660881175e-5	0.001046953440860215	50	1.879288219571553	1.9924854817011701	2.7290689188631814	1.4363001834559397	2.088067806625293	0.0018192385439099205	0.001584553567588784	0.1610019706804352	3409000	0.02268722636909011
2011-01-21T00:00:00Z	976	0.41991	18437.6443921663	174	8700	0.05048576	0.159478007688148	5.1727213114754096e-5	0.29153518984131765	0.08690309697465426	0.2729520653209818	5.609195402298851	0.07669230769230762	0.04980122969174228	2.1720774059016393e-5	5.80296091954023e-4	50	1.87920024678725	1.9924484215867861	2.6708984825053603	1.4274557089673614	2.1032945650660335	0.0018193802623020156	0.0015861434198955072	0.16237914104915627	3408950	0.023124121313103315
2011-01-22T00:00:00Z	1256	0.44003552893045	18437.6443921663	165	8250	0.46923415	0.151229145221519	3.735940684713376e-4	0.33781586482777937	0.12196165825504623	0.2729520653209818	7.612121212121212	0.04792819635267076	0.13998841691826414	1.6439466352506378e-4	0.005687686666666667	50	1.8791122740029471	1.993178218755743	2.6072316826878295	1.4162792846642578	2.1240878933431397	0.0018204038076950878	0.0016017261230918543	0.16384822246651762	3410550	0.02353842409898767
2011-01-23T00:00:00Z	914	0.4424	18437.6443921663	170	8500	0.35905919	0.155811846591869	3.928437527352297e-4	0.4924265593418429	-0.022988505747124743	0.2729520653209818	5.3764705882352946	0.005373363999259473	0.14377310685384836	1.7379407621006564e-4	0.004224225764705882	50	1.8790243012186443	1.9935522402658659	2.5577020915758646	1.4101384905335157	2.1387837031739214	0.001821480091949157	0.001613299344365021	0.16531428445353594	3411050	0.023965277432120267
2011-01-24T00:00:00Z	1156	0.4199	18437.6443921663	188	9400	0.24	0.172309571525125	2.0761245674740485e-4	0.6169931640563859	0.03867403314916684	0.2729520653209818	6.148936170212766	-0.05085895117540695	0.20143061516452088	8.71764705882353e-5	0.002553191489361702	50	1.8789363284343414	1.9944068458342628	2.4926475552710516	1.404999073936553	2.1556123132115084	0.0018220488932005198	0.0016202943895413545	0.1666471939590148	3412750	0.024437331078083546
2011-01-25T00:00:00Z	714	0.41	18437.6443921663	156	7800	0.11905919	0.142980282754891	1.6674956582633053e-4	0.18202691779805646	0.1063829787234023	0.2729520653209818	4.576923076923077	-0.02357704215289358	0.3099460046646858	6.836732198879551e-5	0.0015263998717948717	50	1.8787410602002317	1.9925077951502617	2.416286754990632	1.3880324009114122	2.168099890556581	0.0018225057413260714	0.0016244763069983266	0.1679146564904783	3410000	0.02482901982770544
2011-01-26T00:00:00Z	827	0.415085129748685	18437.6443921663	180	9000	0.51	0.164977249332567	6.166868198307135e-4	0.5802163569501848	0.06508875739644981	0.2729520653209818	4.594444444444444	0.012402755484597572	0.3261929446585674	2.559775286237356e-4	0.005666666666666667	50	1.878545791966122	1.9927098700488444	2.354010515269492	1.378663500106227	2.180603110320075	0.0018241952942571144	0.0016400014211535778	0.16919533251772287	3409250	0.025280976592320092
2011-01-27T00:00:00Z	683	0.4212	22012.3813379939	160	8000	0.19	0.164238856456947	2.781844802342606e-4	0.37413158218599096	-0.0365894117381913	0.519755218770662	4.26875	0.014731605189078456	0.08000000000000007	1.1717130307467058e-4	0.002375	50	1.879026696755162	1.9928579642005728	2.300088638395813	1.36915759532111	2.19226490450651	0.0018249574435180301	0.0016465082704686463	0.17049432564907482	3409050	0.025730916038029916
2011-01-28T00:00:00Z	961	0.444484044418469	22012.3813379939	158	7900	0.11	0.1728901430173	1.1446409989594173e-4	0.4208362400341059	0.0841002187297124	0.519755218770662	6.082278481012659	0.055280257403772515	0.058522170032790255	5.0877466062467835e-5	0.0013924050632911392	50	1.8795076015442023	1.991992585639593	2.2264127428985656	1.3596231226676845	2.2088977238105767	0.0018252710437917177	0.0016503230788612248	0.1718994011299435	3408100	0.0262045552587456
2011-01-29T00:00:00Z	1156	0.439	22012.3813379939	161	8050	0.39195608	0.176172867251806	3.3906235294117645e-4	0.48291266801257904	0.16493991283062326	0.519755218770662	7.180124223602484	-0.012338000626420542	-0.0023532848199029344	1.4884837294117646e-4	0.004869019627329192	50	1.8799885063332422	1.991812592801145	2.160454390173884	1.3476821298843584	2.228513668071055	0.0018261999817449812	0.0016636628586621266	0.1732621592874438	3406300	0.02668718458301961
2011-01-30T00:00:00Z	2612	0.477142033898305	22012.3813379939	156	7800	2.82108788	0.170701660194296	0.0010800489586523735	0.40285097117291313	0.09556278247204864	0.519755218770662	16.743589743589745	0.0868839040963667	0.0785308180341433	5.153367568411398e-4	0.03616779333333334	50	1.8810388456972955	1.9908063564003138	2.09141348110101	1.3315098535853147	2.274334331425965	0.0018291590199878644	0.001762752703410985	0.1748046967220167	3403600	0.027154821918962874
2011-01-31T00:00:00Z	1055	0.525136870251315	22012.3813379939	170	8500	0.78108788	0.186021039955323	7.403676587677725e-4	0.5948048592037793	0.07957461857073156	0.519755218770662	6.205882352941177	0.10058815393162202	0.25062364908624657	3.8879435516060154e-4	0.009189269176470588	50	1.8820891850613488	1.9914531729115916	2.022230596254716	1.3194225136374937	2.291303540030951	0.0018311874245324337	0.001787928783346521	0.17657405113378083	3403850	0.027664438396663358
2011-02-01T00:00:00Z	854	0.707510116890707	22012.3813379939	164	8200	0.77	0.179455591486312	9.016393442622951e-4	0.37701577833364075	0.2551072639431695	0.519755218770662	5.2073170731707314	0.34728707308651474	0.7256344314407488	6.379189578522768e-4	0.009390243902439024	50	1.883139524425402	1.9908859648206005	1.930098253731865	1.2892086932709348	2.3054361538109305	0.0018336576693112345	0.0018136554789696417	0.17924207156472016	3402850	0.028156063865917427
2011-02-02T00:00:00Z	727	0.725434821741671	22012.3813379939	158	7900	0.05817975	0.1728901430173	8.002716643741403e-5	0.3721218546615088	0.047963544772054556	0.519755218770662	4.60126582278481	0.025334909597812816	0.7476772106504717	5.805449321901648e-5	7.364525316455697e-4	50	1.8841898637894552	1.991062352248479	1.863958694580631	1.2641616119000376	2.3180234668823294	0.0018338769218220218	0.0018156731571385336	0.1819730353156049	3403500	0.028629708944981447
2011-02-03T00:00:00Z	641	0.693898367621274	22012.3813379939	160	8000	0.16000999	0.175078625840304	2.496255694227769e-4	0.4138351781229228	0.06600002957399131	0.3498382988319586	4.00625	-0.04347248460541531	0.6474320218928631	1.732147751389959e-4	0.002000124875	50	1.8847746773454572	1.9904164600462435	1.7710129208548748	1.2458505266207396	2.32897920001272	0.0018345608274916733	0.001821152951316616	0.18451992751613064	3398000	0.029109326983222966
2011-02-04T00:00:00Z	714	0.810958971361777	22012.3813379939	194	9700	0.12359852	0.212282833831369	1.7310717086834734e-4	0.8572243260524839	0.22784810126582666	0.3498382988319586	3.6804123711340204	0.16869992667916756	0.8244951231551572	1.4038281322274233e-4	0.0012742115463917527	50	1.8842606735020409	1.9914260975486016	1.691462485568355	1.2214780927552586	2.3390027022318947	0.0018350350937132304	0.0018246439418546753	0.18762111090150513	3396250	0.02969088037833748
2011-02-05T00:00:00Z	697	0.911671477498539	22012.3813379939	179	8950	0.17826263	0.19586921265884	2.5575700143472025e-4	0.5689678927981787	0.1118012422360235	0.3498382988319586	3.893854748603352	0.12418939760619918	1.0767004043246904	2.3316636337858738e-4	0.0019917612290502795	50	1.8837466696586245	1.9909806064637758	1.6280692172759044	1.2058732797651792	2.3496216543657917	0.0018357357978267502	0.0018301008219342653	0.19118786147587474	3394050	0.03022745312417395
2011-02-06T00:00:00Z	684	0.898	22012.3813379939	177	8850	0.10112588	0.193680729835836	1.478448538011696e-4	0.694477864491178	0.13461538461538547	0.3498382988319586	3.864406779661017	-0.014996057062189871	0.8820391753441577	1.327646787134503e-4	0.0011426653107344633	50	1.8832326658152083	1.9906614124002362	1.555969503950007	1.1856858449189047	2.3600092985109815	0.001836140852220726	0.0018332314118266885	0.19465262686079693	3393300	0.030758037704935844
2011-02-07T00:00:00Z	685	0.889421369959088	22012.3813379939	203	10150	0.31547204	0.222131006534886	4.605431240875913e-4	0.6708364308712609	0.19411764705882506	0.3498382988319586	3.374384236453202	-0.009553040134645863	0.6936943877763475	4.0961689635122373e-4	0.003108098916256158	50	1.882718661971792	1.9893036864633895	1.457186336850772	1.1580383022224965	2.3691910595022114	0.0018374026142045276	0.0018417467513232807	0.19804174268078859	3392600	0.03136656205709862
2011-02-08T00:00:00Z	711	0.918	25997.8799288144	168	8400	0.17736992	0.209786304584443	2.494654289732771e-4	0.5222879549889543	0.16901514657148198	0.5942361472621369	4.232142857142857	0.03213171057743591	0.29750794806204683	2.2900926379746837e-4	0.0021115466666666665	50	1.8828742412747597	1.9879682064164295	1.3873240961607802	1.1323712495840186	2.380676382398493	0.0018380860811332215	0.0018475318106840112	0.20153668567748378	3391000	0.031941269518694845
2011-02-09T00:00:00Z	1054	1.01605024547049	25997.8799288144	192	9600	0.06551728	0.248133431243539	6.216060721062618e-5	0.8778732532167486	0.43520866437544625	0.5942361472621369	5.489583333333333	0.10680854626415037	0.40060859365847756	6.315830021495144e-5	6.824716666666667e-4	50	1.8830298205777274	1.987338736634849	1.3185965364155308	1.1098945005284986	2.3956766305620825	0.0014364299001484104	0.0018377544516078414	0.20547153379242586	3390250	0.03262103586747062
2011-02-10T00:00:00Z	1852	0.979652963179427	25997.8799288144	186	9300	0.88294408	0.240379261517178	4.7675166306695467e-4	0.830419280189858	0.3729789136935382	0.5942361472621369	9.956989247311828	-0.035822325178622494	0.41181044500470176	4.670511794242619e-4	0.009494022365591397	50	1.883185399880695	1.9886291203890525	1.2220123228420483	1.0779403421960094	2.4228745136923564	0.00143773606908832	0.001863765471787544	0.20919355989524796	3391150	0.03327956757539295
2011-02-11T00:00:00Z	2163	1.05406945353594	25997.8799288144	186	9300	0.48910687	0.240379261517178	2.2612430420711975e-4	0.7239995545974236	0.13235374325240046	0.5942361472621369	11.629032258064516	0.07596209387760866	0.29978148187438824	2.3835072176679338e-4	0.005259213655913979	50	1.8837352686016753	1.9889213472736875	1.2044697478064834	1.057066843062877	2.454653819060159	0.0014383555877299833	0.0018781742763242946	0.2132360282858733	3392000	0.03393809903562895
2011-02-12T00:00:00Z	1735	1.07870328404442	25997.8799288144	196	9800	0.74186934	0.253302877727779	4.2759039769452455e-4	0.8710795500801163	0.293224566991932	0.5942361472621369	8.85204081632653	0.023370215715714293	0.18321490873465285	4.612431662189432e-4	0.00757009530612245	50	1.8842851373226557	1.9896534040451468	1.1978160233851742	1.0317929051317911	2.4788311297778436	0.001439527068271612	0.001898914263464356	0.21735730093234257	3392650	0.03463203419595667
2011-02-13T00:00:00Z	1605	1.05	25997.8799288144	198	9900	0.25	0.255887600969899	1.5576323987538941e-4	0.6790359423292709	0.32118255226934345	0.5942361472621369	8.106060606060606	-0.026609063371719532	0.16926503340757248	1.635514018691589e-4	0.002525252525252525	50	1.8848350060436359	1.9888525686236598	1.186377727393608	1.0050693313606311	2.501004087508194	0.0014399538168740104	0.0019058327635335412	0.22130347486157317	3390950	0.03533303865319445
2011-02-14T00:00:00Z	1824	1.07001262419638	25997.8799288144	196	9800	2.73	0.253302877727779	0.0014967105263157894	0.7263551649910405	0.14033102212588866	0.5942361472621369	9.306122448979592	0.019059642091790563	0.20304352957653693	0.0016014991579255031	0.027857142857142858	50	1.8838962778602328	1.9879665388514483	1.18008279018536	0.9831646659444824	2.526355424038591	0.0014440543936584372	0.001982153702868179	0.22530681990560528	3390350	0.03602696704192774
2011-02-15T00:00:00Z	1956	1.05	25997.8799288144	225	11250	0.24346193	0.290781364738522	1.2446928936605316e-4	1.1572927737825682	0.3860836402763219	0.410043461943558	8.693333333333333	-0.018703166433583274	0.14379084967320255	1.3069275383435582e-4	0.0021641060444444445	50	1.8824529121828064	1.987253215635348	1.1790957835874065	0.9792492547180365	2.5500326760103635	0.001444395405410125	0.0019880827605241913	0.22917861887318458	3392800	0.03682356772559359
2011-02-16T00:00:00Z	1872	1.031687628872	25997.8799288144	232	11600	0.59	0.299827896085942	3.1517094017094016e-4	0.8800579492580687	0.20833333333332948	0.410043461943558	8.068965517241379	-0.01744035345523809	0.015390364276984148	3.2515795995431625e-4	0.005086206896551724	50	1.88100954650538	1.984125921750141	1.1778827601945279	0.9668158912004928	2.5720551315897393	0.0014452588874379908	0.0020020175739394017	0.2329286609759828	3394650	0.03764494688572794
2011-02-17T00:00:00Z	2042	1.0399231975453	25997.8799288144	231	11550	0.13346193	0.298535534464882	6.535843780607248e-5	0.7995582304362425	0.2419354838709662	0.410043461943558	8.83982683982684	0.007982618423276522	0.06152202527951145	6.796775562985652e-5	0.0011555145454545455	50	1.8795661808279536	1.9793748966724947	1.1758048219776132	0.9457461280979785	2.596147739083505	0.001445437951651158	0.0020051833672146196	0.23668212393677032	3394250	0.03846277018169467
2011-02-18T00:00:00Z	1815	0.898955914669784	36459.8869250751	212	10600	0.52	0.361872356546793	2.865013774104683e-4	1.8001722198314951	0.5054225321385841	0.9774699061104577	8.56132075471698	-0.13555547487378306	-0.1471568484845266	2.5755210778418054e-4	0.004905660377358491	50	1.8796774081482446	1.9782165879637705	1.179154571812206	0.9444314829537988	2.6195112100658693	0.0014462228869317347	0.00201862353263204	0.239748206301275	3394450	0.039454129689641966
2011-02-19T00:00:00Z	1436	0.944028116890707	36459.8869250751	161	8050	0.54	0.291801360363519	3.760445682451254e-4	0.88386186321766	0.1519859662909704	0.9774699061104577	8.919254658385093	0.050138389975975084	-0.12484913056792657	3.549966456274247e-4	0.006708074534161492	50	1.8797886354685358	1.975161339613611	1.1730231467083188	0.9410721763279137	2.6439047159792533	0.0014472531460228172	0.002037001819027003	0.24299373584316178	3392900	0.040253519373724865
2011-02-20T00:00:00Z	1753	0.865	36459.8869250751	198	9900	0.5	0.358861300322836	2.852253280091272e-4	1.1050486097304852	0.40241769809335226	0.9774699061104577	8.853535353535353	-0.0837137321195448	-0.17619047619047623	2.46719908727895e-4	0.00505050505050505	50	1.8798998627888268	1.9739428259673988	1.1716518841208747	0.9355651625211322	2.6681346337023215	0.0014480345852776366	0.002050838819165373	0.2458469755870005	3392400	0.04123662941256543
2011-02-21T00:00:00Z	1804	0.835747428404442	36459.8869250751	194	9700	0.11	0.351611577083991	6.097560975609756e-5	1.2047652976174086	0.3881073134189299	0.9774699061104577	9.29896907216495	-0.03381800184457562	-0.21893685223375758	5.0960209049051344e-5	0.001134020618556701	50	1.8800110901091178	1.973221283670029	1.1651444073227626	0.9226273969223877	2.693562118229538	0.0014482016417427218	0.002053945724969638	0.2485405849605961	3390950	0.04219987203207156
2011-02-22T00:00:00Z	1944	0.877041779661017	36459.8869250751	211	10550	0.25546822	0.382422900849083	1.3141369341563788e-4	1.5287645466018707	0.315156152434209	0.9774699061104577	9.213270142180095	0.04941008473745678	-0.16472211460855524	1.1525529954507832e-4	0.0024214997156398106	50	1.880122317429409	1.9697757997232774	1.1620496464758538	0.9223249401536284	2.7187512671965224	0.0014485616792589292	0.002060579970765911	0.25139740857287074	3388500	0.04324751649965113
2011-02-23T00:00:00Z	2042	0.9	36459.8869250751	243	12150	0.40785377	0.440420686759845	1.9973250244857983e-4	1.8266187481461262	0.4689116406753686	0.9774699061104577	8.40329218106996	0.026176883326876954	-0.12764292716777192	1.7975925220372184e-4	0.0033568211522633745	50	1.8802335447497	1.9692285568491734	1.1599720563033893	0.9230688746733973	2.7417630265967143	0.0014491088915944046	0.002069776741046085	0.25433226192774466	3388150	0.0444540624534122
2011-02-24T00:00:00Z	1886	0.989095265926359	36459.8869250751	207	10350	0.13769472	0.375173177610238	7.300886532343583e-5	1.177320588110991	0.25671196322651224	0.9774699061104577	9.11111111111111	0.09899473991817653	-0.048876620637868684	7.22127230620655e-5	0.001330383768115942	50	1.8777134145662813	1.967387823439967	1.1574658108186953	0.9156870684654217	2.7666288441085305	0.001449308915882962	0.002073421628082019	0.25764200518899966	3389950	0.0454818561851563
2011-02-25T00:00:00Z	1847	0.914652001753361	36459.8869250751	225	11250	0.46097152	0.407796932185041	2.4957851651326475e-4	1.8521200568900906	0.12690821724126233	0.9774699061104577	8.20888888888889	-0.07526399805713002	0.0174603524237813	0.00022827748972349188	0.0040975246222222225	50	1.875424546993586	1.9694919865858334	1.1595451122343943	0.9187631282171415	2.789047788938434	0.0014499926926405326	0.0020846477229374224	0.2605882383574497	3393500	0.046599028749033725
2011-02-26T00:00:00Z	1639	0.958	36459.8869250751	276	13800	0.50049575	0.500230903480318	3.053665344722392e-4	2.0321205227027077	0.7142857142857131	0.9774699061104577	5.938405797101449	0.04739288621633375	0.014800282808642873	2.9254114002440516e-4	0.003626780797101449	50	1.8731356794208907	1.9710015555617688	1.1615651830627847	0.9224094598484633	2.805253679303223	0.0014508293132829222	0.0020945841086829056	0.2637016837219254	3398700	0.04796943580045459
2011-02-27T00:00:00Z	2058	0.895033114552893	55589.5181268687	244	12200	1.09	0.548738299564689	5.296404275996113e-4	2.3410991247892263	0.5291097119445238	1.5253750275041735	8.434426229508198	-0.06572743783622859	0.034720363644963115	4.7404572150760613e-4	0.008934426229508198	50	1.872347921769822	1.9720727270686287	1.1649087233737843	0.9315468357393092	2.828313910451286	0.0014522803829475788	0.0021190619887637503	0.2665076011922852	3402300	0.04947273982744907
2011-02-28T00:00:00Z	1549	0.860220923436587	55589.5181268687	150	7500	0.60445377	0.414505490200174	3.9022193027759845e-4	1.397507937503974	0.17887327157364696	1.5253750275041735	10.326666666666666	-0.038894863832715565	0.02928336265283904	3.356770692086032e-4	0.0080593836	50	1.8715601641187534	1.97184899020609	1.1654559222746066	0.924983685917073	2.85655346085522	0.0014533494841264215	0.0021411424917774486	0.26913465129071135	3402000	0.050608290972390196
2011-03-01T00:00:00Z	2697	0.921096891876096	55589.5181268687	130	6500	0.33085377	0.359238091506817	1.226747385984427e-4	1.0391226930157962	-0.06062610081872544	1.5253750275041735	20.746153846153845	0.07076783042698986	0.05023148638609509	1.1299532043473812e-4	0.005090058	50	1.8707724064676847	1.9698072739046644	1.1651790314526864	0.9186436085212408	2.9133360390076612	0.0014536855793006638	0.0021550878561610106	0.27200673164571304	3398750	0.05159240450289976
2011-03-02T00:00:00Z	1758	0.9399	55589.5181268687	168	8400	0.4578	0.464246149024195	2.6040955631399316e-4	1.7196346450045117	0.05409705533959541	1.5253750275041735	10.464285714285714	0.02041382213939036	0.044333333333333336	2.4475894197952214e-4	0.00545	50	1.869984648816616	1.970359091781557	1.167397158171518	0.9183735986965992	2.941932449883291	0.0014543990301398803	0.0021700193630103254	0.27493608808586345	3397750	0.052864214946454414
2011-03-03T00:00:00Z	3011	0.939073383401519	55589.5181268687	186	9300	7.0163	0.513986807848217	0.002330222517436068	1.7630573830339955	0.369998812607522	1.5253750275041735	16.188172043010752	-8.794729210351848e-4	-0.05057337169437448	0.0021882499435270934	0.07544408602150537	50	1.8691968911655474	1.9708297048083514	1.173332800470868	0.9182400148701649	2.9861754590854837	0.001460783201420527	0.0023767154890966414	0.27783625094750386	3399450	0.05427231970646898
2011-03-04T00:00:00Z	1767	0.9011	55589.5181268687	221	11050	0.7108	0.610704755561592	4.0226372382569327e-4	2.4030968358440568	0.49757074505033305	1.5253750275041735	7.995475113122172	-0.04043707773291527	-0.014816566002569531	3.624798415393322e-4	0.006432579185520362	50	1.8684091335144788	1.9724047807809335	1.1829371571729332	0.924803415071331	3.008036442364678	0.00146188529381457	0.0023943389937145054	0.2805460933346886	3401250	0.055945388151195465
2011-03-05T00:00:00Z	1738	0.90784060666277	55589.5181268687	277	13850	2.47320002	0.765453471902993	0.0014230149712313005	3.4273979912573678	0.5302002866624382	1.5253750275041735	6.274368231046932	0.007480420222805373	-0.052358448159947724	0.001291870774772828	0.01785703985559567	50	1.8676213758634101	1.9754461730386124	1.19705302773922	0.9388500682211784	3.025194448733484	0.0014657839649686285	0.0024432623905791514	0.28326165399844655	3406550	0.05804243289134541
2011-03-06T00:00:00Z	1775	0.884770973115138	55589.5181268687	274	13700	5.2014	0.757163362098989	0.002930366197183098	3.324704734600939	0.37982598025259495	1.5253750275041735	6.478102189781022	-0.025411546232147697	-0.011465655595191526	0.002592702951865396	0.03796642335766423	50	1.8668336182123415	1.9822425790804867	1.2102954327594697	0.9522336080114528	3.042849801842241	0.001473812365508856	0.002547279988819327	0.28585436658084606	3411400	0.06011676191208537
2011-03-07T00:00:00Z	1719	0.877583864406779	55589.5181268687	211	10550	5.92707488	0.583071056214914	0.003447978406050029	1.7466707773370302	0.4066666666666727	1.5253750275041735	8.14691943127962	-0.008123128952856828	0.02018428115050619	0.003025890213972511	0.05618080454976303	50	1.8680562487247603	1.9839499971311008	1.2154465634916287	0.9508199849943101	3.0651089061232395	0.001483258881689815	0.0027012000012844313	0.28839397815949813	3413000	0.061714124681288465
2011-03-08T00:00:00Z	2270	0.866071591466979	55589.5181268687	187	9350	4.05000002	0.516750177782885	0.001784140977973568	1.6382409505211384	0.43846153846154423	1.5253750275041735	12.13903743315508	-0.013118145634528067	-0.05973888403536043	0.0015451938161950205	0.04331550823529411	50	1.8681491791598697	1.9873670722120604	1.2194662569413968	0.9483333029629929	3.098256953885308	0.0014881469391637152	0.002819872626586607	0.2908626859086754	3416100	0.06312980176198575
2011-03-09T00:00:00Z	1653	0.86	76192.6193475137	160	8000	3.17779297	0.503590332559942	0.0019224397882637628	1.6001055086212537	0.08474854044227409	2.461352871259022	10.33125	-0.007010496045361303	-0.0850090435152675	0.001653298217906836	0.039722412125	50	1.8708064324545814	1.98930011682574	1.2236893613887638	0.9485508459945066	3.1265242179123303	0.0014934138974877255	0.00292870115295647	0.29328454681970234	3416800	0.06450941120672767
2011-03-10T00:00:00Z	1596	0.920670309760374	76192.6193475137	110	5500	3.18833744	0.41663112167078997	0.001997705162907268	0.8756099302388811	-0.18941281116727937	2.461352871259022	14.50909090909091	0.07054687181438846	-0.019597055955824505	0.001839227831143733	0.05796977163636364	50	1.8734636857492935	1.9893429370647928	1.2249411954826992	0.9451774561392171	3.1661567686864336	0.0014988870623176085	0.003087522445110891	0.29594296106945095	3414200	0.06565076636448361
2011-03-11T00:00:00Z	1718	0.88	76192.6193475137	130	6500	5.61222915	0.492382234701844	0.0032667224388824214	1.347065675603484	-0.19374750201665114	1.930724334297222	13.215384615384615	-0.044174672876069354	-0.023415825102652277	0.0028747157462165308	0.08634198692307692	50	1.8746671622304112	1.9912340269885604	1.22990697313104	0.9463470863465143	3.202301503547823	0.0015078369868076972	0.0033240758339412387	0.298407336761141	3414050	0.06699967671409879
2011-03-12T00:00:00Z	2872	0.917815513150205	76192.6193475137	140	7000	1.53693618	0.530257791217371	5.351449094707522e-4	1.1369864937583984	-0.30726319667856783	1.930724334297222	20.514285714285716	0.04297217403432385	0.010987508615750263	4.911642996956185e-4	0.021956231142857142	50	1.875870638711529	1.9930987625923802	1.231333484243724	0.9442445550864652	3.2584597413249896	0.0015093031372446035	0.003384229891866875	0.30100989212412027	3415000	0.068452363116895
2011-03-13T00:00:00Z	2549	0.89249	76192.6193475137	117	5850	1.89539295	0.443144011231659	7.43582954099647e-4	0.8435201457676123	-0.4147313071208485	1.930724334297222	21.786324786324787	-0.027593250263640234	0.008724322021646636	6.636403507043939e-4	0.03239987948717949	50	1.8770741151926469	1.9919330532875776	1.233811261736599	0.9413285022917212	3.3181303956773522	0.0015113403508174791	0.003472996684982435	0.30348470429096497	3413200	0.0696663618821373
2011-03-14T00:00:00Z	2543	0.893924922852133	76192.6193475137	112	5600	1.80522325	0.424206232973896	7.098793747542273e-4	0.764737233555322	-0.27246220087189865	1.930724334297222	22.705357142857142	0.0016077747113503182	0.018620509227798898	6.34578865311493e-4	0.032236129464285716	50	1.8782775916737646	1.9917192033262368	1.2344318555845328	0.9359589132663232	3.38029301798655	0.0015132852258168059	0.003561314847898286	0.30594487186830316	3412550	0.07082849360217007
2011-03-15T00:00:00Z	2725	0.87224	76192.6193475137	112	5600	1.66139999	0.424206232973896	6.096880697247707e-4	0.6746996195984176	-0.17908836568968112	1.930724334297222	24.330357142857142	-0.02425810299923803	0.007122284801621026	5.31794321936734e-4	0.029667856964285717	50	1.8794810681548826	1.9912719175842422	1.2347852098813086	0.9316033762388204	3.4468500593723586	0.0015149556040900244	0.003642596647800439	0.3082946441842023	3411400	0.07199061915120843
2011-03-16T00:00:00Z	3202	0.851211665692578	76192.6193475137	136	6800	1.8	0.51510756861116	5.621486570893192e-4	1.0130227750728493	0.02287024850670094	1.930724334297222	23.544117647058822	-0.024108426932291538	-0.010218993380723185	4.7850749476784527e-4	0.02647058823529412	50	1.8806845446360003	1.993079875792344	1.2377940514210752	0.9310010287986944	3.511289259710028	0.0015164957373971185	0.00371511880734919	0.31053810295076584	3411900	0.07340179500931233
2011-03-17T00:00:00Z	3073	0.82542	76192.6193475137	141	7050	1.36939294	0.534045346868923	4.4562087211194275e-4	1.1083271996730097	0.2818181818181851	1.930724334297222	21.79432624113475	-0.030299943870709112	-0.10345756646064219	3.678243802586398e-4	0.019424013333333334	50	1.883802847161202	1.9944426613193478	1.2412387137346232	0.9284965681833044	3.5709393074294944	0.0015177166164987948	0.0037683352822350346	0.31265695849417835	3412150	0.07486484902041572
2011-03-18T00:00:00Z	2631	0.801959208065459	76192.6193475137	120	6000	1.40139999	0.454506678186317	5.326491790193842e-4	0.563052978291855	-0.07692307692307798	1.930724334297222	21.925	-0.028422853740569742	-0.088682718107433	4.271629137831023e-4	0.0233566665	50	1.886921149686404	1.9948184579634258	1.2384398769925788	0.9206637320320681	3.630812105863937	0.0015191759293180262	0.003832326149358322	0.31466229558258524	3411150	0.07610998640234708
2011-03-19T00:00:00Z	2901	0.765	76192.6193475137	115	5750	1.18779295	0.435568899928554	4.0944258876249567e-4	0.4527297346731991	-0.17857142857143005	1.930724334297222	25.22608695652174	-0.046086144648946004	-0.16649916128100573	3.132235804033092e-4	0.02065726869565217	50	1.8900394522116057	1.994945231123014	1.234104912955883	0.9172819547361846	3.699781419219615	0.0015202976898351836	0.003888921406058739	0.31650040866184	3409250	0.07730323143799185
2011-03-20T00:00:00Z	3728	0.7415	76192.6193475137	137	6850	2.5170787	0.518895124262713	6.7518205472103e-4	0.7381352112498782	0.17094017094017366	1.930724334297222	27.21167883211679	-0.030718954248366015	-0.16917836614415838	5.006474935756438e-4	0.03674567445255474	50	1.8931577547368077	1.9957619432714613	1.230038938149397	0.9169580892776834	3.7741627310884276	0.0015221475036837344	0.00398959448675067	0.31822804927703574	3406500	0.0787247434323315
2011-03-21T00:00:00Z	5783	0.75897	76192.6193475137	148	7400	9.24789295	0.560558236429792	0.0015991514698253503	0.5490496200897492	0.3214285714285734	1.089765651333181	39.07432432432432	0.023560350640593475	-0.15096896775352164	0.0012137079910533462	0.12497152635135135	50	1.8939351215064053	1.9956831560405206	1.223655767568483	0.9131974892325359	3.8810959049989204	0.0015265287405873656	0.00433198223017903	0.32001242964433524	3404750	0.08026040644229504
2011-03-22T00:00:00Z	2220	0.809130292811222	76192.6193475137	119	5950	11.0502	0.450719122534764	0.004977567567567568	0.5446093944636485	0.06249999999999889	1.089765651333181	18.65546218487395	0.06608995455844346	-0.07235360358247511	0.004027500703433588	0.18571764705882354	50	1.8947124882760031	1.9953019661152929	1.2217883033954262	0.8959032455317727	3.9321149259079653	0.0015401659120053588	0.004840797701573067	0.32198467909258877	3401750	0.08149514206170325
2011-03-23T00:00:00Z	4225	0.84971	76192.6193475137	157	7850	16.9935627	0.594646237293766	0.004022145017751479	0.6570364002995448	0.15441176470588314	1.089765651333181	26.910828025477706	0.05015225304170601	-0.00176415074311298	0.003417656843033609	0.21647850573248403	50	1.8954898550456007	1.9949175618438664	1.2210996237566987	0.8881190438476151	4.0056711617795004	0.0015511854873964588	0.00543388949810042	0.3241040578914137	3399250	0.08312418113471579
2011-03-24T00:00:00Z	2036	0.872374365867914	76192.6193475137	152	7600	8.41023194	0.575708459036003	0.00413076224950884	0.6373421598074429	0.07801418439716468	1.089765651333181	13.394736842105264	0.02667306006509751	0.0568854230184801	0.0036035710979663922	0.11066094657894736	50	1.8962672218151984	1.9956092102520429	1.2220033114844329	0.8854926176248001	4.042192831249981	0.0015625026442444283	0.00573707017365918	0.32629713912331976	3398300	0.08470135826641184
2011-03-25T00:00:00Z	1829	0.88376999999999994	68977.7846302096	173	8650	5.1827	0.59678695292035	0.0028336249316566428	0.5605418807171862	0.3130433095104219	0.8918814743435335	10.572254335260116	0.013062779671143332	0.10201365744261559	0.002504272705850191	0.05991560693641618	50	1.8965024401546875	1.996325900252528	1.219764476881383	0.8781381037132744	4.070938147500712	0.0015702660002215698	0.005901222521430184	0.32851814653717104	3397600	0.08633627474856456
2011-03-26T00:00:00Z	3192	0.8552	68977.7846302096	138	6900	4.4501	0.473188789594268	0.001394141604010025	0.07440182493582759	0.08636954950613962	0.8918814743435335	23.130434782608695	-0.03232741550403384	0.11790849673202608	0.0011922698997493732	0.06449420289855072	50	1.8967376584941766	1.9953704282578895	1.2152427848329719	0.8679444796369679	4.134086685880155	0.0015740855662599534	0.006077918967727583	0.3306081538921823	3394650	0.08763255990830394
2011-03-27T00:00:00Z	2343	0.822	68977.7846302096	143	7150	6.4002327	0.490333310956379	0.002731640076824584	0.30695193638224105	-0.05504351837361521	0.8918814743435335	16.384615384615383	-0.03882132834424701	0.1085637221847604	0.002245408143149808	0.08951374405594406	50	1.8986131189703277	1.9950632608070993	1.2129927674346592	0.8637379195175798	4.178868301063495	0.0015815695116759112	0.00632316210212743	0.332550414153478	3392900	0.0889758281725261
2011-03-28T00:00:00Z	2977	0.794740500292227	68977.7846302096	168	8400	4.3	0.576055917766935	0.0014444071212630163	0.4126048341764994	0.027646871154455077	0.8918814743435335	17.720238095238095	-0.03316240840361673	0.04713032174160636	0.001147928838178225	0.05119047619047619	50	1.900488579446479	1.99493830442854	1.211282188120499	0.8594276248176407	4.227343250035571	0.0015855267914601933	0.006463409982101337	0.3343700601618983	3392000	0.09055394791983516
2011-03-29T00:00:00Z	2373	0.792509941554646	68977.7846302096	163	8150	3.48010001	0.558911396404824	0.0014665402486304256	0.1173068127463559	0.24004367345588973	0.8918814743435335	14.558282208588958	-0.0028066503931293285	-0.020541007306537185	0.0011622477267296347	0.04270061361963191	50	1.90236403992263	1.9942493236016117	1.2066132879999372	0.8499433835178702	4.267060356191874	0.0015895447099495918	0.006580397964620876	0.33616668714775216	3390400	0.09208509078007182
2011-03-30T00:00:00Z	1537	0.789706312098189	68977.7846302096	156	7800	4.0509	0.534909066497868	0.002635588809368901	-0.025201873238648864	-0.10045833480383526	0.24084156428169856	9.852564102564102	-0.003537658405845634	-0.07061666674725608	0.0020813411188539714	0.051934615384615385	50	1.9024558294123104	1.9927852828511348	1.201142083583059	0.8384199532925866	4.293977225029737	0.0015967655012081366	0.006722684582112974	0.3379383263077148	3387450	0.09355046139752346
2011-03-31T00:00:00Z	1885	0.78461	68977.7846302096	201	10050	3.91	0.689209758756868	0.0020742705570291776	0.66272769613747	0.19715065488340677	0.24084156428169856	9.378109452736318	-0.006453427078034202	-0.10060401738260416	0.001627493421750663	0.03890547263681592	50	1.902547618901991	1.9929091289151115	1.1985261329238932	0.8379490026489221	4.3195789144263665	0.0016024484342410934	0.0068292749181042495	0.3396763483843385	3387050	0.09543857736804871
2011-04-01T00:00:00Z	1387	0.77411	68977.7846302096	176	8800	3.41	0.603487151946312	0.0024585436193222785	0.679908579335218	0.01122712048776342	0.24084156428169856	7.880681818181818	-0.013382444781483871	-0.12408205754890977	0.001903183201153569	0.03875000000000001	50	1.9015378356954031	1.9941703706531972	1.196379508236478	0.8386724694412149	4.341023052480094	0.0016091841701844421	0.0069354393016658935	0.3413601997471899	3387450	0.0970918443591221
2011-04-02T00:00:00Z	1622	0.78199	68977.7846302096	180	9000	2.84040002	0.617202769036001	0.00175117140567201	0.32947310458752876	0.304347826086955	0.24084156428169856	9.011111111111111	0.010179431863688526	-0.08560570626753972	0.001369398527521455	0.031560000222222225	50	1.9005280524888153	1.9941539410969658	1.1939698505346283	0.834312455342799	4.365623216395326	0.0016139819000629955	0.007021905055699379	0.3430614731072394	3388650	0.09878268155738824
2011-04-03T00:00:00Z	1617	0.779	68977.7846302096	175	8750	4.1491133	0.60005824767389	0.0025659327767470624	0.1674584610177201	0.22377622377622308	0.24084156428169856	9.24	-0.0038235783066278284	-0.052311435523114236	0.001998861633085962	0.047418437714285715	50	1.8995182692822274	1.9926820284093345	1.1929868646318968	0.8288008873520344	4.390853200229241	0.0016210118528760013	0.007151818583683724	0.3447381597491346	3389350	0.10042654332026918
2011-04-04T00:00:00Z	2190	0.68	68977.7846302096	178	8900	6.00815472	0.610344960491157	0.0027434496438356166	-0.00058914732062975705	0.05952380952380909	0.24084156428169856	12.303370786516854	-0.12708600770218226	-0.1443747993842477	0.0018655457578082193	0.06750735640449439	50	1.8985084860756396	1.991344471673523	1.1894082480727532	0.8218538207420317	4.424368803922174	0.0015691674226764641	0.007328438914456271	0.34602268787270113	3389700	0.10209857957002762
2011-04-05T00:00:00Z	1881	0.715691834599649	82345.6441129666	194	9700	5.0305	0.677833306935831	0.002674375332270069	-0.11446830954901754	0.21277417368113727	0.48131602661195894	9.695876288659793	0.05248799205830723	-0.09693014929794441	0.0019140285879604118	0.05186082474226804	50	1.8981575370124224	1.9898253787721392	1.1834633421456802	0.8179261184848722	4.450431460778918	0.0015764944783813136	0.00747052336580495	0.34743363881440703	3391750	0.10395553031742231
2011-04-06T00:00:00Z	1701	0.74	82345.6441129666	148	7400	4.73030001	0.605826777408803	0.0027808935978835977	-0.19987309511471163	0.13257900333461192	0.48131602661195894	11.493243243243244	0.03396456997996733	-0.06294278181229573	0.002057861262433862	0.0639229731081081	50	1.8978065879492052	1.9880565665292722	1.1797888925300588	0.8124247684015701	4.481661333712074	0.0015841133649508576	0.007645654798977849	0.348926286575569	3391200	0.10561519792895067
2011-04-07T00:00:00Z	1537	0.7538	82345.6441129666	147	7350	3.0302	0.601733353237122	0.001971502927781392	0.032006900056670506	-0.12692276104378986	0.48131602661195894	10.45578231292517	0.01864864864864879	-0.03926791654452533	0.0014861189069616135	0.041227210884353736	50	1.897455638885988	1.9861297682621213	1.1734487520514651	0.8107867910390893	4.510151162463505	0.0015895147428351903	0.007758606061674709	0.3504598991264191	3388900	0.10726362250065599
2011-04-08T00:00:00Z	1617	0.74999	82345.6441129666	166	8300	4.2501	0.679508412499063	0.002628385899814471	0.31496502897104306	0.12596997352399986	0.48131602661195894	9.740963855421686	-0.005054391085168475	-0.031158362506620407	0.001971263141001855	0.051206024096385534	50	1.8978344453456868	1.9843240046902382	1.1689288461379135	0.810014823964532	4.536614166962976	0.0015967158000949559	0.007898896538651107	0.3519675598844326	3388050	0.10912513771446794
2011-04-09T00:00:00Z	1556	0.734060517241379	82345.6441129666	156	7800	4.2	0.638574170782252	0.002699228791773779	0.26804294978447185	0.034626224667835936	0.08075617846118432	9.974358974358974	-0.02123959353940863	-0.06129168244941874	0.001981397283042283	0.05384615384615384	50	1.8971158275638766	1.983034785423231	1.1647323238218181	0.8081040238842149	4.563477308894611	0.0016041109474696786	0.008046420247818653	0.35340399957374447	3386400	0.11087449934805797
2011-04-10T00:00:00Z	1572	0.733156820572765	82345.6441129666	173	8650	5.32368921	0.708162381700831	0.0033865707442748095	0.6997347170344148	0.18015606725847655	0.08075617846118432	9.086705202312139	-0.0012310928695772327	-0.058848754078607235	0.0024828874395172616	0.06154554	50	1.8963972097820667	1.9817860722533662	1.164153621705403	0.8110417133773491	4.587940357920967	0.0016133892234813903	0.008215038165626872	0.3548262947834786	3382050	0.11281445476975496
2011-04-11T00:00:00Z	1802	0.770113933372297	82345.6441129666	163	8150	4.34709964	0.66722813998402	0.0024123749389567146	0.3551019776090252	0.09319840938325741	0.08075617846118432	11.05521472392638	0.050408196121888293	0.13252049025337787	0.0018578035530087105	0.053338645889570546	50	1.8956785920002566	1.979329136232658	1.1582309523060077	0.8098140740189914	4.617749472527953	0.001619998469889491	0.008361171442036654	0.3563758755244817	3379050	0.11464229224947661
2011-04-12T00:00:00Z	1889	0.861381607831677	82345.6441129666	163	8150	4.49552894	0.66722813998402	0.0023798459184753836	0.25830897920837903	-0.015645685809911103	0.08075617846118432	11.588957055214724	0.11851191168522646	0.20356495098693617	0.00204995550364798	0.05515986429447852	50	1.8939113147271263	1.9755460294867029	1.1560268809668586	0.8092660012654787	4.6488927113727945	0.001626518595693533	0.008512294357911938	0.35825322025424816	3377050	0.11647011748855339
2011-04-13T00:00:00Z	2220	0.930320058445353	82345.6441129666	194	9700	4.51059999	0.794124289306135	0.0020318017972972974	0.7920230651407738	0.31081081081081297	0.08075617846118432	11.443298969072165	0.08003241535097572	0.2571892681693959	0.0018902259668109951	0.04650103082474227	50	1.892144037453996	1.974614898473192	1.155683129802581	0.8146743180803271	4.679939801394606	0.001632085175960101	0.008639694442363286	0.36037198632162265	3377300	0.11864559918835921
2011-04-14T00:00:00Z	2913	0.998629766218586	82345.6441129666	160	8000	13.70414348	0.654947867468977	0.004704477679368349	0.5439373978016961	0.08843537414966107	0.08075617846118432	18.20625	0.07342602919621499	0.3247940650286363	0.0046980314451281705	0.1713017935	50	1.8903767601808659	1.972036179476097	1.153616616160755	0.8121388205383951	4.728678385869491	0.001644974155903576	0.009109014424555067	0.36272718108139007	3376300	0.12043978520783845
2011-04-15T00:00:00Z	1874	0.983673136762127	82345.6441129666	136	6800	2.529	0.55670568734863	0.0013495197438633938	0.31234678813144057	-0.18072289156626498	0.08075617846118432	13.779411764705882	-0.014977151655606868	0.31158167010510396	0.0013274863195685267	0.037191176470588234	50	1.8886094829077356	1.9680664451612628	1.148124654838631	0.8110784879125372	4.765910158334947	0.001648671470270325	0.009210908058721063	0.36501007062433394	3372300	0.12196477622953093
2011-04-16T00:00:00Z	1743	1.04663285797779	82345.6441129666	173	8650	3.69088576	0.708162381700831	0.00211754776821572	0.3747854328954785	0.10897435897435948	0.08075617846118432	10.07514450867052	0.064004717484613	0.4258127680140964	0.00221629507255211	0.042669199537572255	50	1.8868422056346053	1.964252765299288	1.146427033089032	0.8137778734350648	4.793092840970935	0.0016544729710051627	0.009327809975262356	0.36750685739119643	3370850	0.12390473200873367
2011-04-17T00:00:00Z	2109	1.09812209789597	82345.6441129666	180	9000	2.1526	0.736816350902599	0.0010206733048838312	0.37968873846108875	0.04046242774566511	0.08075617846118432	11.716666666666667	0.04919513038952639	0.4977997436320414	0.0011208239108254458	0.023917777777777777	50	1.8850749283614752	1.9603493231508944	1.137840540233183	0.8123066856761918	4.824821389081434	0.0016572693362240224	0.009393338133557638	0.37017333637114086	3368800	0.1259231715781875
2011-04-18T00:00:00Z	2947	1.14943331151373	92347.5909520943	148	7400	3.52510399	0.660518719570172	0.0011961669460468273	0.4532651581841094	-0.01005566164222127	0.21202803818697902	19.91216216216216	0.046726328261742056	0.49254968869399507	0.00137491413391787	0.0476365404054054	50	1.8836673000191004	1.9560564285965523	1.1327589932772044	0.810245311286188	4.844608693858953	0.0016605465059392193	0.009523849203161489	0.37300700900802297	3363950	0.1277325509813026
2011-04-19T00:00:00Z	3399	1.18516222092344	92347.5909520943	154	7700	5.52128213	0.706956041464806	0.0016243842689026185	0.6230636337460442	0.05954170560273053	0.21202803818697902	22.071428571428573	0.03108393418897637	0.3758852175945613	0.0019251588677657258	0.07170496272727274	50	1.882259671676726	1.9533335395835965	1.128983054035392	0.8135984498994878	4.904594185457577	0.0016649968737992263	0.009720301155838948	0.3759496003555426	3360050	0.12966916976882714
2011-04-20T00:00:00Z	2809	1.14212598480421	92347.5909520943	144	7200	7.10490659	0.661049805006052	0.002529336628693485	0.2739564780943424	-0.16757387488595343	0.21202803818697902	19.506944444444443	-0.03631252782061989	0.22766995555572933	0.002888821087947907	0.09867925819444445	50	1.8808520433343512	1.9517754360625863	1.1245347333809528	0.8124090848822095	4.957530017213155	0.0016719265631929073	0.009990655287878522	0.3787155800827941	3357000	0.1314800468004479
2011-04-21T00:00:00Z	1759	1.20733887200468	92347.5909520943	147	7350	3.3737338	0.674821675943678	0.0019179839681637294	0.20383865955058034	0.03034410746538141	0.21202803818697902	11.965986394557824	0.05709780538059395	0.2089954784508301	0.002315656600645857	0.045901140136054425	50	1.8772925008351051	1.9492372334453258	1.120523413587264	0.806292896358576	4.989888195988511	0.001677181313790616	0.010116411836196479	0.38169623940625413	3353400	0.13332863263000944
2011-04-22T00:00:00Z	1907	1.40450508182349	92347.5909520943	176	8800	5.31	0.807949761674064	0.0027844782380702674	0.7925792833689829	0.4513050253213875	0.21202803818697902	10.835227272727273	0.16330643731484673	0.4278168522997179	0.003910813835596608	0.060340909090909084	50	1.873732958335859	1.9480369760749665	1.1195002707458466	0.8117988754083305	5.018901741889496	0.0016848100212921784	0.010281729395349654	0.38536222092029443	3354250	0.13554194536560266
2011-04-23T00:00:00Z	2145	1.82885230099357	92347.5909520943	172	8600	7.16109964	0.789587267090563	0.0033385079906759906	0.3278268953386023	0.11498052917491819	0.21202803818697902	12.470930232558139	0.3021329183224766	0.747367557834095	0.006105638020633205	0.08326860046511628	50	1.8701734158366128	1.9466892295297122	1.1153005140629868	0.8116891065128451	5.0521554320243585	0.0016939566185269071	0.010509862547308877	0.39051754263484184	3355350	0.137704963949044
2011-04-24T00:00:00Z	2291	1.63198421975453	92347.5909520943	162	8100	4.72222262	0.743681030631809	0.0020612058577040592	0.2917667249098064	0.009316676700782844	0.21202803818697902	14.141975308641975	-0.10764569732180473	0.486159164706232	0.003363855433438626	0.05829904469135803	50	1.8666138733373667	1.9434688538746676	1.1094912039454983	0.8094840533872183	5.090346101493567	0.0016996037578630827	0.010669585957422187	0.39493557351427133	3355050	0.13974218391726648
2011-04-25T00:00:00Z	2342	1.56448363530099	92347.5909520943	192	9600	8.9316433	0.88139974000807	0.003813682023911187	0.47690852773335646	0.33440539063243313	0.3388019265502711	12.197916666666666	-0.04136105216978925	0.3610912609107051	0.005966443116650611	0.09303795104166665	50	1.8634016565596638	1.9417019891573732	1.1063527870192358	0.8079446617792729	5.122984749548593	0.0017100522017642092	0.010924484453426753	0.39908290706670646	3356750	0.14215673103156717
2011-04-26T00:00:00Z	3203	1.77084089012274	92347.5909520943	195	9750	4.99050001	0.895171610945696	0.00155807056197315	0.8917853309949582	0.2662337662337664	0.3388019265502711	16.425641025641024	0.13190119101632458	0.4941759523375273	0.0027590950608385708	0.051184615487179494	50	1.8601894397819612	1.9411573107335984	1.105298717383252	0.8157442047814367	5.167167929104308	0.0017143208882353686	0.0110647162766793	0.4039301084202614	3358300	0.14460899993099732
2011-04-27T00:00:00Z	4394	1.9031759585038	92347.5909520943	183	9150	9.17167893	0.840084127195192	0.0020873188279472007	0.7132919759349727	0.2708333333333346	0.3388019265502711	24.010928961748633	0.07473007265598408	0.6663450300800691	0.003972535011081442	0.10023692819672132	50	1.8569772230042583	1.938893788841068	1.099764825650187	0.81720657422083	5.232159819714883	0.0017200395699557718	0.011339337997766208	0.40920914310365414	3358450	0.14691031923574754
2011-04-28T00:00:00Z	2819	2.28574446580947	92347.5909520943	164	8200	6.6105	0.75286227792356	0.0023449804895352964	0.3069256902038435	0.1156462585034026	0.3388019265502711	17.1890243902439	0.20101583650017818	0.8932087078536552	0.005360026176386486	0.08061585365853659	50	1.8537650062265554	1.9358161807883913	1.0936125817156614	0.8164680479353119	5.278522443615095	0.0017264641740366905	0.011560203350255349	0.4157934775692886	3357650	0.14897267456989055
2011-04-29T00:00:00Z	3432	2.85060509000585	92347.5909520943	200	10000	7.74782689	0.918124729175073	0.0022575253175990675	0.6427017503684394	0.1363636363636369	0.3388019265502711	17.16	0.24712326012187957	1.0296153619500377	0.006435313161164975	0.0774782689	50	1.8505527894488525	1.9351301459013006	1.0903531982879935	0.8189061304664584	5.324939739300492	0.0017326491749068249	0.011772472580118362	0.4243068048855003	3360300	0.15148785526776257
2011-04-30T00:00:00Z	4208	3.5	109670.133292477	189	9450	10.20307272	1.01573848814116	0.0024246845817490494	0.8988993676838501	0.28641700604406806	0.5899341198100136	22.264550264550266	0.22780949640162795	0.9137685411219578	0.008486396036121674	0.1079690234920635	50	1.8480286060773408	1.9357244978961108	1.0882243792507698	0.8234774128804284	5.385462860268818	0.0017392921463636715	0.012068278123932234	0.4350235059137738	3362550	0.15427047560576823
2011-05-01T00:00:00Z	3735	3.0942275534775	109670.133292477	179	8950	11.05184732	0.97586000943528	0.0029589952663989292	0.4159114798308208	0.31220236800475965	0.5899341198100136	20.865921787709496	-0.11593498472071428	0.8959910984573789	0.009155804683901063	0.12348432759776537	50	1.845504422705829	1.9335794461435942	1.0819203818110734	0.8236209349535922	5.44221057622287	0.0017473989827099699	0.012406591350227482	0.4442568533011479	3362350	0.15694377894492229
2011-05-02T00:00:00Z	2894	3.2	109670.133292477	197	9850	4.88371355	1.07399118356844	0.0016875305977885281	0.779642168196458	0.21850635394855766	0.5899341198100136	14.690355329949238	0.03418379698791907	1.0454033061102321	0.00540009791292329	0.049580848223350266	50	1.84469908811833	1.9330411116435233	1.0759373984985627	0.825652114173292	5.481980882473724	0.0017520223542107605	0.012542429290565428	0.4537922967153308	3364450	0.1598859785338615
2011-05-03T00:00:00Z	2776	3.36058570368206	109670.133292477	196	9800	4.86618089	1.06853945167215	0.0017529470064841497	0.7312615971264751	0.19366994954554162	0.5899341198100136	14.16326530612245	0.05018303240064381	0.8977344166980086	0.005890928649302897	0.04965490704081632	50	1.8438937535308308	1.9325237194994493	1.0706724192781858	0.8295449253688176	5.520319112570623	0.0017568249487490732	0.012678470131773145	0.46381572225659534	3366300	0.16281323562561387
2011-05-04T00:00:00Z	2574	3.40867304734074	109670.133292477	197	9850	6.34378725	1.07399118356844	0.0024645638111888113	0.7898115520147226	0.27843289594602716	0.5899341198100136	13.065989847715736	0.01430921508890326	0.7910446126171651	0.008400892236650673	0.06440393147208122	50	1.8424649415789733	1.9327498938062904	1.057903775126952	0.8341349220430287	5.555310543257353	0.0017635771783687687	0.012854919259093914	0.47393550687887764	3369350	0.16575544941437717
2011-05-05T00:00:00Z	3273	3.34373668439509	109670.133292477	219	10950	9.64085224	1.19392928528674	0.0029455704980140543	0.9561549002157088	0.5858535090636627	0.5899341198100136	14.945205479452055	-0.019050334849894046	0.4628654840517987	0.009849212130681509	0.08804431269406392	50	1.8410361296271158	1.933474619783544	1.0486401064974575	0.8400944794286638	5.595736363689009	0.0017716472345277112	0.013096136554146145	0.48376359310324824	3373450	0.16902624880726919
2011-05-06T00:00:00Z	3112	3.45507558445354	109670.133292477	218	10900	7.63751661	1.18847755339045	0.002454214848971722	0.7533478234685811	0.294461978448491	0.3318267708492879	14.275229357798166	0.03329774757027315	0.21204988953641757	0.008479497803685529	0.07006895972477063	50	1.8389001742534479	1.9326447531014277	1.041389854502537	0.8389529794002692	5.634294958417554	0.001778371110826264	0.01328810630681675	0.49390458966075773	3376900	0.172282090948839
2011-05-07T00:00:00Z	3598	3.64126297779077	109670.133292477	214	10700	6.4483187	1.16667062580531	0.001792195302946081	0.9257495200118198	0.1485935006168384	0.3318267708492879	16.813084112149532	0.053888081110294195	0.040360850797362735	0.006525854405588078	0.06026466074766355	50	1.8367642188797801	1.9331183071640876	1.0296446835309556	0.8428736566223972	5.6798185595550335	0.0017832812349439244	0.013453214966399389	0.5046098903006557	3381000	0.17547821783269094
2011-05-08T00:00:00Z	2772	3.84866837697253	109670.133292477	219	10950	7.83657543	1.19392928528674	0.0028270474134199134	0.9841500871836408	0.22346368715083886	0.3318267708492879	12.657534246575343	0.05695974183869512	0.24382202357649452	0.010880367980231207	0.0715668989041096	50	1.8346282635061124	1.9339384873409884	1.0241536682975578	0.8460568678607759	5.714051974854314	0.001791026570323157	0.013649288662027087	0.5159456817808994	3384250	0.17874898747621829
2011-05-09T00:00:00Z	3240	3.80408958211572	157416.401843649	239	11950	10.45841447	1.38366223925104	0.003227905700617284	1.0362694762854727	0.2883366832246126	0.9116542658612992	13.556485355648535	-0.011582914008267164	0.1887779944111625	0.012279242447770154	0.08751811271966527	50	1.8340808766119294	1.9349969482317768	1.015982821525882	0.8500726156125804	5.750388355845937	0.0017998701475851221	0.013889064313313841	0.5270542760387873	3389050	0.1825395926815655
2011-05-10T00:00:00Z	2920	5.65166700233781	157416.401843649	183	9150	8.10779259	1.43201375569862	0.0027766412979452057	1.2425175041834318	0.34015992901120473	0.9116542658612992	15.956284153005464	0.48568189059168354	0.6817505936972543	0.015692652000925345	0.08860975508196722	50	1.8335334897177467	1.9372230864729045	1.0053585302031445	0.8579872260432889	5.793526291881569	0.0018074773840178488	0.014131830765593203	0.5443088643428244	3391800	0.18646269404442767
2011-05-11T00:00:00Z	2920	5.43975104383402	157416.401843649	191	9550	8.12130806	1.49461544993681	0.002781269883561644	1.1105547097081225	0.3916459211246084	0.9116542658612992	15.287958115183246	-0.03749618624312623	0.5958559146873343	0.015129415752288575	0.08503987497382198	50	1.832986102823564	1.940535765303207	0.9958097048731864	0.8605441651256117	5.834942146522698	0.0018150973015070588	0.014364816724425591	0.5607365226632647	3395800	0.19055733664771804
2011-05-12T00:00:00Z	3196	6.3348786943308	157416.401843649	169	8450	7.28833412	1.32246079078179	0.002280454981226533	0.982021907549437	0.10765420287364935	0.9116542658612992	18.911242603550296	0.16455305459454994	0.8945507054712449	0.014446405673952509	0.08625247479289941	50	1.832438715929381	1.9426714821671334	0.9852018605577786	0.8622101280636291	5.886041872779862	0.0018213451233734328	0.014601124874543125	0.5800480349430892	3397900	0.19418029465118167
2011-05-13T00:00:00Z	3861	8.13903486732905	157416.401843649	207	10350	11.61572268	1.6198188384132	0.0030084751825951825	1.4276836382410285	0.36293599638649776	0.9116542658612992	18.652173913043477	0.2847972723791574	1.3556749102541938	0.02448608440863632	0.11222920463768114	50	1.833174314723715	1.9462084993086755	0.9725758274965471	0.8699429201915808	5.936330362952584	0.0018295875211339675	0.014908602147523074	0.6052446577177091	3401850	0.19861793048723447
2011-05-14T00:00:00Z	4203	7.00724382933957	157416.401843649	242	12100	14.48995627	1.89370125070529	0.0034475270687604094	1.3846408883424393	0.623166992310394	0.9116542658612992	17.367768595041323	-0.1390571556011646	0.9243992735704607	0.024157662779052513	0.11975170471074381	50	1.833909913518049	1.9498120125516616	0.9658061712814103	0.8755864513812767	5.983222790554547	0.0012460146832313226	0.014937769308218506	0.6265137579556554	3407800	0.2038059378465034
2011-05-15T00:00:00Z	3600	6.92492484453536	157416.401843649	220	11000	15.04888381	1.72154659155026	0.004180245502777778	1.6285246155592752	0.4419167138000175	0.9116542658612992	16.363636363636363	-0.011747698069180634	0.7993041141109432	0.028947885938443038	0.13680803463636365	50	1.834645512312383	1.9547375347215412	0.9573773008647456	0.8860203928453426	6.027422426535004	9.13044710049109e-4	0.015153621518120932	0.6473694238052571	3414250	0.20852234460415164
2011-05-16T00:00:00Z	4040	7.88514074517826	157416.401843649	247	12350	14.49397959	1.93282730960416	0.0035876187103960396	2.4719014975569142	0.3968924313858391	0.9116542658612992	16.356275303643724	0.1386608406877703	1.0728062720312654	0.028288878471507697	0.11736015862348179	50	1.8353811111067169	1.9618944799739801	0.9538856087448115	0.9052022206757369	6.071749232434186	9.228738024063584e-4	0.015475156199281156	0.6712564578691944	3420950	0.21381756414496153
2011-05-17T00:00:00Z	4182	7.25719954061952	157416.401843649	257	12850	13.66505175	2.0110794274019	0.0032675876972740317	1.8398563371465517	0.40437158469946266	0.9116542658612992	16.27237354085603	-0.07963601726991676	0.284081234371661	0.0237135359355911	0.10634281517509728	50	1.836116709901051	1.9664879832854638	0.949077830708123	0.9127029191742422	6.1156605154372015	9.318260974673832e-4	0.01576650637784307	0.69292074432561	3426650	0.21932712055072207
2011-05-18T00:00:00Z	5368	6.76316336236119	244112.487774336	288	14400	20.24189126	2.34847408033875	0.0037708441244411325	2.187326227847512	0.5712898461193074	1.9644857406112233	18.63888888888889	-0.0680753196178695	0.24328545697459147	0.02550283482759523	0.14056868930555555	50	1.8397367784892205	1.9717981933859803	0.9527594210494256	0.9270685046532471	6.165812722438724	9.421571772603726e-4	0.016151626074570616	0.7128231791388414	3432650	0.22576100211957267
2011-05-19T00:00:00Z	4422	6.89014363237873	244112.487774336	171	8550	15.62408138	2.07506748741494	0.003533261279963817	2.141572564007385	0.5690956600597865	1.6434093760060335	25.859649122807017	0.01877527766432774	0.08765202379405412	0.024344677709673017	0.18273779391812867	50	1.8428285788029348	1.97750222271369	0.9534702327141952	0.9418159149122706	6.235959439046481	9.518373451506845e-4	0.016652277564757272	0.7330105008814554	3433000	0.23144584204739097
2011-05-20T00:00:00Z	4619	5.61809621858562	244112.487774336	220	11000	17.56237894	2.66967746918881	0.0038022037107599046	2.7762991085800253	0.6481333627432486	1.6434093760060335	20.995454545454546	-0.1846184175051736	-0.30973434686497603	0.021361146289712432	0.15965799036363634	50	1.8459203791166492	1.9842166326582578	0.9537947815437852	0.9525425840193973	6.293008865765251	9.622543416185198e-4	0.017089696716438466	0.748922832209482	3433850	0.2387596993808489
2011-05-21T00:00:00Z	4689	6.08480066744594	244112.487774336	220	11000	21.06099033	2.66967746918881	0.004491573966730646	3.0385421022314176	0.40976696730517315	1.6434093760060335	21.313636363636363	0.08307163685028773	-0.13164136775593982	0.02733033227064544	0.19146354845454547	50	1.8490121794303638	1.991717846596559	0.9599080994360233	0.9762203888437243	6.350499525790157	9.745600237191517e-4	0.017614254383437222	0.7662471108953146	3436050	0.2460736002752336
2011-05-22T00:00:00Z	5058	6.71195603974284	244112.487774336	252	12600	18.70272222	3.05799419197991	0.0036976516844602608	3.5315589302960335	0.7763063788045221	1.6434093760060335	20.071428571428573	0.10306917293975126	-0.0307539517862897	0.024818475556378332	0.14843430333333332	50	1.8534234019979285	2.0005518209311055	0.9727059145405197	1.0028853374213678	6.405040144988311	8.99930302306714e-4	0.017993104951052254	0.7854888873640768	3438900	0.25445135194793717
2011-05-23T00:00:00Z	5480	7.06525678375219	244112.487774336	286	14300	18.08992548	3.47058070994546	0.0033010812919708034	3.2955402360097876	0.7955979267781712	1.6434093760060335	19.16083916083916	0.05263752353522366	-0.10397835472086236	0.023322986991814162	0.12650297538461538	50	1.8578346245654933	2.0085635694488846	0.9819373537200944	1.0258608861949103	6.456263115356903	9.089743606408807e-4	0.01833968844525668	0.8057462031588772	3442650	0.2639594518285816
2011-05-24T00:00:00Z	5532	7.40266058211573	244112.487774336	299	14950	20.94934931	3.62833437857935	0.003786939499276934	3.595229089684892	0.8041725896757694	1.6434093760060335	18.501672240802677	0.047755348275445586	0.020043687745120664	0.028033427758154438	0.14012942682274246	50	1.862245847133058	2.0176050579118963	0.9885664636795575	1.0485692877672512	6.506063674687577	9.193495373512284e-4	0.018723604683127205	0.8269581464995746	3448200	0.2738997906485559
2011-05-25T00:00:00Z	6094	8.56928963705436	244112.487774336	307	15350	21.5207418	3.72541355927713	0.003531464030193633	4.009423940949699	0.5863124019404835	1.6434093760060335	19.850162866449512	0.1575959132527458	0.2670534745241768	0.03026213811756853	0.14020027231270357	50	1.8666570697006228	2.027790763439002	1.0019715774959002	1.07255615801784	6.559860598392135	9.290247812695671e-4	0.019107715018230505	0.851773311533404	3453050	0.2841060643325178
2011-05-26T00:00:00Z	6543	8.78215543424898	434877.045527628	296	14800	20.54668649	4.13245826911418	0.003140254698150695	3.688517685603519	0.99148138273916	3.709132539832277	22.10472972972973	0.024840541773050617	0.2745968593425472	0.027578204862290016	0.13882896277027026	50	1.8767278077855198	2.036640372670196	1.0125158232814542	1.1001517305177577	6.619635212677162	9.376282187987472e-4	0.01948806834088878	0.8771099956315368	3456700	0.29542750802855505
2011-05-27T00:00:00Z	4699	8.52865846814728	434877.045527628	167	8350	13.83692316	3.61018181654882	0.0029446527261119387	3.0329494059076296	0.352291375349467	3.709132539832277	28.137724550898202	-0.028865005635530294	0.5180691352228932	0.025113937408307557	0.16571165461077844	50	1.8867985458704168	2.044375213630948	1.0189851372315681	1.1131278772102582	6.695654663501541	9.456957605141222e-4	0.019942072874068992	0.9014779843975105	3455450	0.3053181073483997
2011-05-28T00:00:00Z	4831	8.34926911981298	434877.045527628	155	7750	13.90909051	3.35076755428184	0.002879132790312565	2.9886095282732263	0.255120737599805	3.709132539832277	31.16774193548387	-0.021033712277760852	0.3721516243715406	0.02403865449799768	0.17947213561290323	50	1.8968692839553138	2.0517956228414014	1.0267250875528229	1.123638745403341	6.78039459164962	9.535837955560745e-4	0.020433777355200237	0.9251217657797818	3452050	0.31449793264763604
2011-05-29T00:00:00Z	4675	8.40095347223846	434877.045527628	180	9000	14.56634876	3.89121393400471	0.0031157965262032087	4.168560104693936	0.27247263719795645	3.709132539832277	25.97222222222222	0.0061902846445363036	0.251640121373669	0.026175661645595375	0.16184831955555556	50	1.9057994129326612	2.06264393224622	1.0402128239486783	1.1437207341935025	6.85065797593921	9.621202243949874e-4	0.0208771974087771	0.9487794610533852	3451850	0.3251584529793982
2011-05-30T00:00:00Z	5149	8.77934246464056	434877.045527628	154	7700	18.24268795	3.32914969909293	0.003542957457758788	2.626032055670847	-0.040751396573846854	3.709132539832277	33.435064935064936	0.045041196056199384	0.24260769754755618	0.031104836859316694	0.23691802532467532	50	1.9147295419100083	2.0685526272081365	1.0463135569374684	1.1572209992283033	6.941304747573387	9.718269571559704e-4	0.021526287889118676	0.973481552547351	3452100	0.33427907381336797
2011-05-31T00:00:00Z	5927	8.72157642197545	434877.045527628	150	7500	20.23046184	3.24267827833727	0.0034132717799898768	2.192434190685729	-0.10629012103153546	2.965318838154992	39.513333333333335	-0.006579768689712995	0.1781678121304282	0.02976911067815389	0.2697394912	50	1.9216218251293355	2.073382579409401	1.0473937734366938	1.169894751949951	7.0486536446085655	9.811783866901893e-4	0.022265300193776212	0.9978466307530998	3452500	0.34316280248902686
2011-06-01T00:00:00Z	6353	9.62377723202805	434877.045527628	188	9400	23.87662548	4.06415677551603	0.0037583229151581933	3.164692411023088	0.09092768114169547	2.965318838154992	33.79255319148936	0.10344469467461814	0.12305425999536679	0.03616926250150871	0.25400665404255324	50	1.9285141083486628	2.0818628237944394	1.0558561924256915	1.1857745076204846	7.1402618573097545	9.914751618002116e-4	0.022961208834988686	1.0248871655533347	3455150	0.35429717302811303
2011-06-02T00:00:00Z	6915	10.7027602279369	434877.045527628	190	9500	23.45805289	4.10739248589386	0.003392343151120752	2.824419184007312	-0.0060655865317891244	2.965318838154992	36.39473684210526	0.11211637280193676	0.21869401060676674	0.03630743535732932	0.2469268725263158	50	1.93540639156799	2.088574066577389	1.0617589992287537	1.197437824114697	7.239097498271258	0.0010007692526252002	0.02363772081451284	1.0551305188732834	3457300	0.36554997040750387
2011-06-03T00:00:00Z	8168	14.2646467738165	434877.045527628	202	10100	26.17833617	4.36680674816084	0.0032049872881978452	3.0867061495270525	0.20958083832335106	2.965318838154992	40.43564356435643	0.3328007420536414	0.6725545790222358	0.045718011580714285	0.2591914472277228	50	1.9422986747873172	2.095973768264018	1.0689256256674835	1.2049500143749496	7.348329975232003	0.001009550039716153	0.024347834368561395	1.096281659854415	3459800	0.37751348047613453
2011-06-04T00:00:00Z	8717	18.3127387258913	434877.045527628	224	11200	32.57768915	4.84239956231696	0.0037372592807158422	3.508788932724398	0.4451612903225741	2.965318838154992	38.91517857142857	0.28378494162962964	1.1933343461686734	0.06843945275866167	0.2908722245535714	50	1.9496190120412609	2.104924065084294	1.0782314262969177	1.2058444203251368	7.453982519263315	0.0010197891062386623	0.025144744572817755	1.1497489178234737	3464750	0.3907800456677955
2011-06-05T00:00:00Z	8292	16.5433423962595	434877.045527628	208	10400	23.36344953	4.49651387929433	0.0028175891859623732	2.7661475723115583	0.15555555555555522	2.965318838154992	39.86538461538461	-0.09662106559354522	0.9692219997323086	0.04661234263537362	0.22464855317307691	50	1.9569393492952045	2.111491805011085	1.0816029837706351	1.199706429530748	7.562258017973391	0.0010275085286659564	0.02576022006096317	1.1974071019672383	3467900	0.4030989335832911
2011-06-06T00:00:00Z	9533	18.4020986440678	567269.530162422	233	11650	29.54350482	5.64243674096539	0.003099077396412462	3.7476174243836846	0.6948582223571218	4.17250698191077	40.91416309012875	0.11235675374938547	1.0960679821049912	0.05702952795438293	0.2535923160515021	50	1.967567051326561	2.120979208277505	1.090569184921989	1.2216948542235684	7.673426032363229	0.0010359991516698261	0.02645499352959742	1.2505080017885364	3472150	0.41855732939811385
2011-06-07T00:00:00Z	8989	23.2378784628872	567269.530162422	170	8500	29.78888092	4.79385062049806	0.0033139260117921905	3.1090008734805004	0.47836146821083214	4.17250698191077	52.87647058823529	0.2627841482839941	1.6644126403955517	0.07700860989702742	0.3504574225882353	50	1.9781947533579178	2.1280220680543076	1.0973106625262703	1.2378570511791658	7.817403100373925	0.001045078401017202	0.027415150851756973	1.3181614493611478	3472800	0.43169081136165627
2011-06-08T00:00:00Z	11468	29.0299213267095	567269.530162422	185	9250	45.00819876	5.21683743995377	0.003924677254970352	3.369469368280776	0.2836211121042158	4.17250698191077	61.98918918918919	0.24925007130374088	2.0164789382382584	0.1139330719445155	0.4865751217297297	50	1.9888224553892744	2.1363116066460304	1.1055343803017335	1.2573006100765232	7.986174851577183	0.0010558309414417783	0.0287482333770439	1.4031668477579218	3474050	0.44598315453352494
2011-06-09T00:00:00Z	12118	28.7905440181181	567269.530162422	222	11100	42.48121433	6.26020492794452	0.0035056291739560983	3.52437361543746	0.5241311731090048	2.6036240411964964	54.585585585585584	-0.00824588209859023	1.6900111190912726	0.10092897104398205	0.38271364261261265	50	1.9951518479940167	2.1445440990803504	1.1161576837043778	1.2864079033204636	8.134892698582702	0.001065435404932069	0.02979676390474969	1.4869202947620812	3476750	0.4631340206612283
2011-06-10T00:00:00Z	11116	24.0493992285213	567269.530162422	223	11150	38.20728678	6.28840404924157	0.003437143467074487	3.3913014272504096	0.44004633406093485	2.6036240411964964	49.847533632286996	-0.16467715186670895	0.6859442515369691	0.08266123544537819	0.34266624914798205	50	2.0014812405987588	2.1521456244273875	1.1282271537600075	1.3088720324594407	8.270451009904036	0.0010748522363487115	0.03073557554625101	1.555708340291835	3479900	0.4803621627626525
2011-06-11T00:00:00Z	10625	14.7497466277031	567269.530162422	252	12600	35.31692116	7.10617856685594	0.0033239455209411765	3.7545196773901797	0.4674911632975247	2.6036240411964964	42.16269841269841	-0.38668960136805863	-0.1945635850278744	0.049027354238170943	0.2802930250793651	50	2.0076480708935165	2.1597997078121396	1.1419642595012682	1.3376361333784714	8.384660620688988	0.0010839589364060845	0.031503501642358864	1.5958118001319908	3484100	0.4998307642643667
2011-06-12T00:00:00Z	12330	18.8501447311514	567269.530162422	233	11650	45.7289672	6.57039526221204	0.0037087564639091647	3.968310068631876	0.46121983353983986	2.6036240411964964	52.918454935622314	0.2779978671461987	0.13943991967508773	0.06991059611728104	0.39252332360515024	50	2.013814901188274	2.16947194804359	1.1563904520160717	1.3719744841791777	8.528059736189933	0.0010941199130195343	0.03257890800840037	1.6480976574987163	3489000	0.5178315275986668
2011-06-13T00:00:00Z	10722	19.5423291145529	567269.530162422	227	11350	35.08245643	6.40120053442976	0.0032720067552695392	2.951800277060907	0.13447448829254394	2.6036240411964964	47.23348017621145	0.03672037500367886	0.06196198012734122	0.06394263287651768	0.30909653242290747	50	2.019981731483032	2.1753187097362887	1.1664610494312169	1.3960081439979202	8.656319669135272	0.001103084315088766	0.03342574782325765	1.702158779725466	3491750	0.5353686561461027
2011-06-14T00:00:00Z	13971	19.2577355055523	567269.530162422	247	12350	36.26730066	6.96518296037071	0.0025958986944384795	2.6780790833699863	0.45294117647058796	2.6036240411964964	56.56275303643725	-0.014562931947997182	-0.17127824141483117	0.04999113045670477	0.2936623535222672	50	2.0261485617777897	2.180544548669206	1.1742463458711265	1.418023302940465	8.80978862580789	0.0011101963663064055	0.03423030221646934	1.755037022875547	3496050	0.5544509680643992
2011-06-15T00:00:00Z	12362	19.4641426241964	876954.493513537	279	13950	40.07457391	9.62253046711673	0.0032417548867497165	4.589468512990753	0.8445141482503242	4.5709219829872385	44.308243727598565	0.010718140696479361	-0.3295144549259227	0.06309797946838212	0.2872729312544803	50	2.0377052494473165	2.1883644834486105	1.1934726574770804	1.4573249044560463	8.929855880809052	0.001119077886544076	0.03501735134319394	1.8082175201768107	3500800	0.5808136296645076
2011-06-16T00:00:00Z	12478	17.9293625423729	876954.493513537	180	9000	32.0818861	7.84685597858517	0.002571075981727841	3.059781202176926	0.2534503373137358	4.5709219829872385	69.32222222222222	-0.07885166644409869	-0.37724821972485756	0.04609775340038578	0.3564654011111111	50	2.0492619371168432	2.1948299332285446	1.2043576017943078	1.4787694539341114	9.11885367273565	0.0011261219303296318	0.03599396888048466	1.856484421440871	3502700	0.6023115290758047
2011-06-17T00:00:00Z	11270	15.4363689129164	876954.493513537	186	9300	31.49572779	8.10841784453801	0.002794651977817214	3.031873497414878	0.2894237999092868	4.5709219829872385	60.59139784946237	-0.1390453020047281	-0.35813910500476476	0.04313927891279797	0.33866373967741936	50	2.06081862478637	2.2020922990973686	1.213623396230053	1.5058993497486501	9.283787883394714	0.0011337785110907747	0.03692181474261457	1.897021390072141	3504700	0.6245260268701126
2011-06-18T00:00:00Z	11213	16.8754045353594	876954.493513537	197	9850	27.53719378	8.58794793211821	0.0024558275020065993	2.656820402667362	0.2085184535290765	2.5924196320682156	56.91878172588832	0.09322371281492803	0.1441148760931168	0.041443082565422514	0.2795654190862944	50	2.0669547580698175	2.2088019563071963	1.2211697313918728	1.5301201263200146	9.438962627849202	0.0011405068056168203	0.03768774739764552	1.941599911337877	3507050	0.6480542962573695
2011-06-19T00:00:00Z	11419	17.5107167913501	876954.493513537	223	11150	25.34181596	9.7213826845805	0.002219267533058937	3.6848513330480257	0.4795734954471558	2.5924196320682156	51.20627802690583	0.037647231191377584	-0.07105663955925956	0.038860965255633234	0.22728086062780273	50	2.072777115205134	2.218118474871942	1.2371499492303941	1.5625016221639503	9.57803005623342	0.0011465869906388995	0.03831043468703676	1.9877990712192188	3510700	0.674687866336304
2011-06-20T00:00:00Z	10713	17.5107167913501	876954.493513537	234	11700	20.16885088	10.2009127721607	0.0018826520003733783	2.821028154108923	0.5935936887609834	2.5924196320682156	45.782051282051285	0	-0.10395957980719339	0.032966585995206965	0.17238334085470086	50	2.078599472340451	2.224923600034419	1.2483708300289484	1.587468419241084	9.70286796052338	0.001151744941324854	0.038782717812666075	2.033724863290612	3513150	0.7026351346240987
2011-06-21T00:00:00Z	9627	17.5107167913501	876954.493513537	253	12650	18.13743532	11.0291920143447	0.0018840173802846163	3.131282576878455	0.583474845829131	2.5924196320682156	38.051383399209485	0	-0.09071776448993751	0.032990494776145254	0.1433789353359684	50	2.0844218294757675	2.2327247800588315	1.2606113674752888	1.6158933992676203	9.805499396984475	0.0011569066327776886	0.039175536813586535	2.079379706736215	3518100	0.7328517344937464
2011-06-22T00:00:00Z	11221	17.5107167913501	876954.493513537	260	13000	17.60613128	11.334347524623	0.0015690340682648605	2.706464699752923	0.17789676669313725	2.5924196320682156	43.15769230769231	0	-0.10036023011966344	0.02747491120536585	0.13543177907692308	50	2.090244186611084	2.239663567120779	1.2638249146256704	1.6384145893715036	9.92245759860021	0.0011612053562523868	0.0395465827836603	2.1247659922791975	3523300	0.7639043721228499
2011-06-23T00:00:00Z	10114	17.5107167913501	876954.493513537	240	12000	14.53406958	10.4624746381135	0.001437024874431481	2.0146178730642217	0.3333333333333257	2.5924196320682156	42.141666666666666	0	-0.023349728694113114	0.025163335598295103	0.1211172465	50	2.096066543746401	2.2443601442329104	1.2673725600874537	1.6535494873193803	10.036932606536139	0.0011651424107028841	0.039878410856263036	2.1698860825990534	3525950	0.7925682435281127
2011-06-24T00:00:00Z	10834	17.5107167913501	1379192.28822808	216	10800	16.61449469	11.5883019031324	0.0015335512913051505	2.1938351579574435	0.42916930593784186	4.649822755085932	50.157407407407405	0	0.13438055867516785	0.026853582347053727	0.1538379137962963	50	2.107057682943858	2.249295142491017	1.2745719492233762	1.6714977650912513	10.173166729124318	0.0011693439210900215	0.04029988459269125	2.2147423127416004	3528300	0.824316593483503
2011-06-25T00:00:00Z	9580	17.5107167913501	1379192.28822808	143	7150	23.62483685	9.80408293420605	0.002466058126304802	1.6316763973201436	0.1416094987650771	4.649822755085932	66.99300699300699	0	0.037647231191377584	0.043182445440730854	0.3304172986013986	50	2.118048822141316	2.2532996239161327	1.2767679806477157	1.6886106724800898	10.355668118146255	0.0011761002447237333	0.04120513746557179	2.2593369905218	3527950	0.8511766982548931
2011-06-26T00:00:00Z	10154	16.3613420157802	1379192.28822808	149	7450	25.76275026	10.2154430573196	0.0025372021134528267	1.4720015042061996	0.05082202694507143	2.1714534082955157	68.14765100671141	-0.06563836245342425	-0.06563836245342425	0.04151203154136205	0.34580872832214765	50	2.1222499083338677	2.25687238981949	1.2793361767587894	1.70141341498365	10.541615848137933	0.0011830514833907273	0.042152558639057126	2.3003311911766207	3527450	0.8791637932771178
2011-06-27T00:00:00Z	11360	16.7522858132671	1379192.28822808	169	8450	26.28861007	11.5866434676981	0.002314138210387324	2.209434886239175	0.13584379422586523	2.1714534082955157	67.2189349112426	0.023894360078155152	-0.04331238904267165	0.038767104711810885	0.31110781147928995	50	2.12645099452642	2.261504772259722	1.2876404717259622	1.7211588001711517	10.724884593931396	0.0011893915880767198	0.04300490880749354	2.342220914718912	3527000	0.9109075515394605
2011-06-28T00:00:00Z	10515	16.9618353071303	1379192.28822808	160	8000	19.58238743	10.9696032830277	0.001862328809320019	2.273758356950183	-0.005402819285356353	2.1714534082955157	65.71875	0.012508710524580913	-0.03134546065475363	0.031588514551410235	0.24477984287500001	50	2.1306520807189724	2.2674150057814586	1.2956673389668323	1.7448560698876774	10.90358412529405	0.0011944938587871857	0.04367553851400039	2.3844741355062284	3527400	0.9409608574604023
2011-06-29T00:00:00Z	9765	16.8545683179427	1379192.28822808	172	8600	20.00802719	11.7923235292548	0.0020489531172555044	2.0304999234823686	0.04040603163409995	2.1714534082955157	56.77325581395349	-0.006324020204494518	-0.03747125153274833	0.034534220295044556	0.23265147895348837	50	2.136142030712907	2.272116255872786	1.301405738707034	1.7674461995219743	11.057538575039661	0.0012001074289714473	0.04431293982620173	2.4261746951097916	3527550	0.9732681465258013
2011-06-30T00:00:00Z	9348	16.1852627808299	1379192.28822808	191	9550	17.57090546	13.0949639191144	0.0018796432884039364	2.9334259804184515	0.25161248863735053	2.1714534082955157	48.94240837696335	-0.03971063064251168	-0.0756938751459304	0.03042252055704095	0.18398853884816754	50	2.141631980706841	2.278985306693226	1.311842873696959	1.7923989279206662	11.19031771585868	0.0011621143244553442	0.044775771590018776	2.465712304551516	3528000	1.0091442790153924
2011-07-01T00:00:00Z	10569	15.4203573991818	1379192.28822808	173	8650	18.84183545	11.8608835497737	0.0017827453354148928	2.657742930900792	0.02352213887071919	2.1714534082955157	61.092485549132945	-0.047259373666398874	-0.11937600368254997	0.02749057022382188	0.217824687283237	50	2.147121930700775	2.2842531308456553	1.3225104077198544	1.8141333713444638	11.356707567846826	0.0011669985582510015	0.04537255155517833	2.5028316314702272	3526100	1.0416392927563456
2011-07-02T00:00:00Z	7720	15.38284406955	1379192.28822808	169	8450	14.42533557	11.5866434676981	0.0018685667836787563	1.8509341808613997	0.18181818181818588	2.1714534082955157	45.680473372781066	-0.0024327146680653833	-0.12151831059544171	0.028743871466870876	0.17071403041420116	50	2.1526118806947094	2.288106673151311	1.329269211433651	1.83085272383099	11.480547106084122	0.0011721179193021761	0.045840261227546	2.539631667007598	3526200	1.0733830800893573
2011-07-03T00:00:00Z	8215	15.4575505604909	1379192.28822808	165	8250	13.27006927	11.3124033856224	0.0016153462288496653	1.754156907204004	0.10738255033557276	2.1714534082955157	49.78787878787879	0.004856481064433371	-0.05523944517617263	0.024969296005142003	0.16084932448484848	50	2.1581018306886435	2.291038837410578	1.3348862743826164	1.8482889704923777	11.616099319873607	0.0011765435254086135	0.04628094430832641	2.57643485473832	3523850	1.104375405806286
2011-07-04T00:00:00Z	9601	13.8527968123904	1379192.28822808	170	8500	16.46074622	11.655203488217	0.001714482472659098	1.6690449475754336	0.005917159763311641	2.1714534082955157	56.476470588235294	-0.10381682025367	-0.1730802013048529	0.023750377332151164	0.19365583788235297	50	2.163591780682578	2.2948576844975803	1.340350939953098	1.866636597908818	11.769872122607508	0.0011812407376624741	0.046811508247730116	2.608469973936195	3524050	1.1363070314547403
2011-07-05T00:00:00Z	8938	12.9648177147867	1379192.28822808	139	6950	18.68916213	9.52984285213036	0.002090978085701499	0.9680001060405232	-0.13124999999999587	2.1714534082955157	64.3021582733813	-0.06410106995935017	-0.23564770674688507	0.027109149726733575	0.26890880762589925	50	2.169081730676512	2.2956685499446787	1.3421892251544691	1.8785318552229886	11.944955712275148	0.0011869694447465878	0.04754824470697915	2.637808069519341	3522050	1.1624157168946572
2011-07-06T00:00:00Z	10249	14.7147835832846	1563027.99611622	157	7850	17.00323248	11.0198018544578	0.0016590138042735878	1.450743431528608	-0.06551055632763991	2.5941837174225375	65.28025477707007	0.13497805422300857	-0.1269557721261939	0.02441202909156752	0.2166016876433121	50	2.17505452684742	2.2979139461785003	1.3487891750761964	1.8966704983729152	12.123157269498538	0.0011915146880459675	0.04814167398819371	2.6719238195582258	3521450	1.192606419513621
2011-07-07T00:00:00Z	8901	14.7972891613092	1563027.99611622	131	6550	13.69918696	10.1785091494532	0.0015390615616222897	0.8039208265384492	-0.22271575452026426	1.7553533426494634	67.94656488549619	0.0056069854889557735	-0.08575539602388405	0.022773938964381117	0.20914789251908397	50	2.178729157607991	2.298772491835318	1.3515387437323312	1.9051530689935943	12.308153126929824	0.0011957312950641107	0.048714681912903526	2.7060797782673838	3520200	1.2204922466419914
2011-07-08T00:00:00Z	8372	14.2990376969608	1563027.99611622	165	8250	13.39478229	12.8202596157235	0.0015999501063067368	1.6743135384538812	0.08088571664360589	1.7553533426494634	50.73939393939394	-0.03367180697199512	-0.07271684262522327	0.02287774688333647	0.16236099745454546	50	2.1824037883685614	2.302373157486937	1.3596985836143611	1.9200909647021969	12.445931381213565	0.0012001147200128963	0.04915950656346393	2.738644266803039	3520900	1.2556157622841686
2011-07-09T00:00:00Z	7587	14.3815006697838	1563027.99611622	149	7450	12.77588151	11.577082925714	0.0016839174258600237	1.2191764759717323	-8.251347347273397e-4	1.7553533426494634	50.919463087248324	0.0057670295421716755	-0.06509481570760611	0.024217259587866545	0.1714883424161074	50	2.186078419129132	2.3036344541695106	1.3642557554352133	1.9305429814734854	12.584500571746538	0.0012047281924125128	0.04962933763857655	2.7712573099486435	3518400	1.2873331607586924
2011-07-10T00:00:00Z	8541	14.6229375511397	1563027.99611622	137	6850	13.19902988	10.6447004082068	0.0015453728931038519	0.7003757114548466	-0.059023971710929435	1.7553533426494634	62.34306569343066	0.016788017252133303	-0.05399387219113805	0.022597891309081714	0.19268656759124086	50	2.189753049889703	2.303726899093618	1.36566805026779	1.9305500253682153	12.754722337448756	0.0012089620907497836	0.050157246042936116	2.80436256201901	3515350	1.316496089783207
2011-07-11T00:00:00Z	10166	14.3101554330801	1563027.99611622	157	7850	14.15022016	12.1986712707187	0.0013919162069643911	0.9398675999818991	0.04662876826227258	1.7553533426494634	64.7515923566879	-0.02138982793065558	0.03301561604373093	0.019918537271483728	0.18025758165605096	50	2.1934276806502737	2.3047072512923292	1.3684410700864933	1.9369760212184668	12.928481196128592	0.00121277555980996	0.050651102431034885	2.8364121243339433	3514250	1.3499165340387758
2011-07-12T00:00:00Z	8155	14.0212726215663	1563027.99611622	141	7050	12.55909822	10.9554945807092	0.001540048831391784	0.5416857988633901	0.14959866082787943	1.7553533426494634	57.836879432624116	-0.020187258822220944	0.08148629082340952	0.021593444515468796	0.17814323716312055	50	2.197272250221551	2.2937585724184433	1.368850188335913	1.9400900522036866	13.080365552027315	0.0012169948716767868	0.05113916609449549	2.8674811812706995	3488350	1.3799294784262637
2011-07-13T00:00:00Z	8874	13.9714545225015	1563027.99611622	191	9550	15.24371017	14.840421736989	0.0017177947002479153	1.2586802079229416	0.34670495286497904	1.7553533426494634	46.460732984293195	-0.003553036903952256	-0.05051579974492404	0.024000090533507844	0.15962000178010471	50	2.197667304302161	2.2713254545732093	1.3740441588722239	1.9452181526738204	13.2045037546765	0.001221701158526781	0.05157648116786564	2.8982401101937767	3463300	1.4205848295816033
2011-07-14T00:00:00Z	8647	13.997974547633	1563027.99611622	144	7200	13.38272081	11.188590210086	0.0015476721186538684	0.74788934511684	0.09923664122137787	1.7553533426494634	60.048611111111114	0.0018981577822687612	-0.0540176382959513	0.02166427492499809	0.18587112236111114	50	2.1980623583827708	2.2520738982606097	1.3764923725887663	1.9474593828640967	13.342722919591996	0.0012259364178893019	0.05208562231933135	2.928902360020957	3441600	1.4512349286509694
2011-07-15T00:00:00Z	8082	13.8063904056108	1563027.99611622	162	8100	16.79000757	12.5871639863467	0.002077457011878248	0.8071548239239319	-0.018181818181818854	1.7553533426494634	49.888888888888886	-0.013686561678639131	-0.03445317802433023	0.028682182556864725	0.20728404407407405	50	2.198457412463381	2.229298248779425	1.3766698979975447	1.9528968338068713	13.476283099898751	0.0012290848753404914	0.05264772823565653	2.9588678918269893	3418500	1.4857164523607556
2011-07-16T00:00:00Z	8548	13.7130792992402	1563027.99611622	157	7850	10.75447917	12.1986712707187	0.0012581281200280767	0.26771968271812363	0.053691275167778496	0.782336492574335	54.445859872611464	-0.00675854467599879	-0.04647785970959106	0.01725281067854901	0.13699973464968151	50	2.1747250893939754	2.2052057677182626	1.3758987648042857	1.9517202871016257	13.621787829239148	0.0012314359112857737	0.053020140366393485	2.988412428660542	3401100	1.5191330870632744
2011-07-17T00:00:00Z	8179	13.2581353109293	1563027.99611622	170	8500	12.0536394	13.2087523313515	0.0014737302115173003	0.6833177985424308	0.24087591240875872	0.782336492574335	48.11176470588235	-0.03317591755894733	-0.09333297331246748	0.019538914556100826	0.14180752235294117	50	2.15099276632457	2.174955128589574	1.3789270514064549	1.9550568701794426	13.749673414703043	0.0012340373815957195	0.053404536618940145	3.016548655735251	3400950	1.5553171722179513
2011-07-18T00:00:00Z	8712	13.6305212504383	1563027.99611622	170	8500	12.94699348	13.2087523313515	0.00148611036271809	0.6290172243959005	0.08280254777070395	0.782336492574335	51.247058823529414	0.028087353973678786	-0.047493137710490685	0.020256458879525496	0.15231757035294116	50	2.1272604432551647	2.1457068530358447	1.379557927908517	1.9569882115663852	13.88612601294527	0.0012293815637648986	0.053796677780149224	3.0536573714898765	3400850	1.5915012820974663
2011-07-19T00:00:00Z	9031	13.8247948386908	1690895.80305239	142	7100	14.83125787	11.2111707323077	0.0016422608647990256	0.3054539711842983	0.0233377096501608	0.9281454346368416	63.598591549295776	0.014252836313670247	-0.014012835223907949	0.022703919527457456	0.20889095591549298	50	2.1039275967393554	2.1160895326309457	1.377725161479609	1.9534979954942782	14.055109715190232	0.0012334707699731085	0.05436740721377063	3.0913121518698516	3399250	1.622212516228555
2011-07-20T00:00:00Z	8682	13.6783305920514	1690895.80305239	149	7450	10.43802578	12.5241780565162	0.0012022605137065193	0.28831242045242544	-0.1560766750111744	0.9281454346368416	58.26845637583892	-0.010594316107281121	-0.0209802014513244	0.016444916764247315	0.14010772859060402	50	2.0805947502235456	2.0850898620251312	1.377563327602651	1.9536557531026089	14.208346536563528	0.0012367646343942223	0.05475126400442982	3.128582274782832	3397650	1.6565208576260753
2011-07-21T00:00:00Z	7961	13.6118084418469	1690895.80305239	152	7600	8.86043985	12.7763427153722	0.0011129807624670268	0.2524705387384649	0.1419081828428137	0.9281454346368416	52.375	-0.004863323762854255	-0.027587284465479978	0.015149680938161875	0.11658473486842107	50	2.057261903707736	2.056502934608542	1.3768544852205298	1.9541901693574206	14.348570545563595	0.0012398138967571455	0.055070674236946046	3.1656579339039097	3394900	1.6915194182568654
2011-07-22T00:00:00Z	8920	13.6985473310929	1690895.80305239	151	7550	13.87055574	12.6922878290869	0.001554995038116592	0.1507903582219947	0.008351670229626684	0.9281454346368416	59.0728476821192	0.006372326617478441	-0.007811098437001562	0.021301173129254742	0.18371597006622517	50	2.033929057191927	2.026952428621965	1.3735232204282934	1.947137543806355	14.506973739711368	0.0012440741571355472	0.05557400566178502	3.203028009440126	3393650	1.7262884579979472
2011-07-23T00:00:00Z	7194	13.6817183424898	1690895.80305239	146	7300	7.39407406	12.2720133976602	0.0010278112399221574	0.08272782098838882	0.006012304562837745	0.9281454346368416	49.273972602739725	-0.0012285235942428585	-0.0022869376065036695	0.014062223893860167	0.10128868575342467	50	2.010596210676117	1.9943329425659446	1.3723821965547802	1.944444147384924	14.638864019120088	0.001246765545339568	0.05585122646444233	3.2403461614204625	3391250	1.759905615893516
2011-07-24T00:00:00Z	8338	13.992515176505	1690895.80305239	166	8300	11.75044893	13.953111123367	0.0014092646833773087	0.33363392562382366	0.0563534521158926	0.9281454346368416	50.2289156626506	0.02271621343424335	0.05539088630135769	0.019719157469869505	0.14157167385542166	50	1.9872633641603077	1.969065249943458	1.3723593444279827	1.9449042265136496	14.76633035325419	0.0012506265444721086	0.05623909406404622	3.2785323947807505	3390100	1.7981286446069922
2011-07-25T00:00:00Z	9155	14.0334253787259	1690895.80305239	165	8250	10.69080373	13.8690562370817	0.001167755732386674	0.19681523255213063	0.049989877103149505	0.22600439219738666	55.484848484848484	0.002923720410866082	0.029558967033241235	0.016387612931027803	0.12958549975757577	50	1.9649905309897429	1.9352976935728143	1.3707439819865088	1.9418262782149547	14.899473922014197	0.00124881481129874	0.05652509596695793	3.3168416680968438	3386800	1.8361203475175871
2011-07-26T00:00:00Z	8044	13.8780323232028	1690895.80305239	176	8800	7.63834995	14.7936599862205	9.495711026852313e-4	0.508928482704488	0.31954640059034967	0.22600439219738666	45.70454545454545	-0.011073066719595626	0.0038508697693659943	0.013178178456244966	0.08679943125	50	1.942717697819178	1.897908310322375	1.370153464602072	1.9376190601018726	15.022132522222265	0.0012333124594830322	0.056729078849800815	3.3547102498042487	3383450	1.876644914686671
2011-07-27T00:00:00Z	7851	13.878224755114	1690895.80305239	174	8700	9.03092954	14.6255502136498	0.0011502903502738505	0.4317098271298432	0.16778523489932962	0.22600439219738666	45.12068965517241	1.3865936230539333e-5	0.014613929800670222	0.015963988014739305	0.10380378781609195	50	1.911596616737883	1.8662780133393915	1.3715178520847595	1.9345247507743437	15.14147621726697	0.001229376617738926	0.0569913569283199	3.3925721751158906	3383850	1.9167094623910723
2011-07-28T00:00:00Z	8022	13.4915910756867	1690895.80305239	155	7750	7.55650755	13.0285073742283	9.419730179506358e-4	0.12444189816920748	0.019736842105268604	0.22600439219738666	51.75483870967742	-0.02785901556211856	-0.008831843812216467	0.012708714762520465	0.09750332322580645	50	1.880475535656588	1.83855912799172	1.3690272812717488	1.9325194343783587	15.233989689393077	0.0012309515222617147	0.05722230425998016	3.42937403806634	3383650	1.9523987148001318
2011-07-29T00:00:00Z	7111	13.5123163901227	1690895.80305239	164	8200	7.28497624	13.7850013507964	0.0010244657910279849	0.2566545020023392	0.08609271523179052	0.22600439219738666	43.359756097560975	0.0015361653284431398	-0.013594940869933958	0.013842905899227457	0.08884117365853658	50	1.8493544545752933	1.8011704413779446	1.3683853300139146	1.9282771569237862	15.343361928320947	0.0012298190918044872	0.05743861188948604	3.4662025761214705	3382850	1.990159854986067
2011-07-30T00:00:00Z	5948	13.5402806738749	1690895.80305239	152	7600	5.45750834	12.7763427153722	9.17536708137189e-4	0.08344574194188392	0.04109589041095374	0.22600439219738666	39.13157894736842	0.0020695403323032213	-0.010337712345360406	0.012423704556760775	0.0718093202631579	50	1.8182333734939984	1.7670064811733215	1.3665416660899132	1.9193161280694788	15.448449198656954	0.001226503686691252	0.057626317689394135	3.503122091990585	3381350	2.0251574803357433
2011-07-31T00:00:00Z	8112	13.3729061022794	1690895.80305239	175	8750	6.93847374	14.7096050999351	8.553345340236686e-4	0.1233024535839955	0.05421686746988019	0.22600439219738666	46.354285714285716	-0.012361233539156857	-0.04428146522692311	0.011438308409535424	0.07929684274285714	50	1.7871122924127034	1.7316255636995546	1.3645765829509593	1.9161006442645687	15.574178600101048	0.0012198118022901509	0.05783520167720438	3.5395751339175203	3379950	2.065451016497897
2011-08-01T00:00:00Z	8296	13.0191138468732	1888786.70535305	165	8250	7.9354235	14.8724516683645	9.565361017357763e-4	0.2539075698663493	0.07234778013229337	0.36948757723962666	50.27878787878788	-0.026455899166591523	-0.0722782574089399	0.012453252407142358	0.09618695151515151	50	1.7563843159479626	1.6960053850250087	1.3637626845831639	1.910323340986216	15.71050725606517	0.0012160250253704697	0.05809207886425225	3.575076541717173	3376250	2.10618951028154
2011-08-02T00:00:00Z	8336	12.2141564389246	1888786.70535305	154	7700	7.24631224	14.4593828449778	8.692792994241843e-4	0.24793542541362257	-0.022595972974508216	0.36948757723962666	54.12987012987013	-0.06182889384149026	-0.11989278058506547	0.010617513352285767	0.09410795116883117	50	1.7256563394832218	1.6494593602726753	1.3618672231963325	1.9050120643739867	15.857053486920243	0.0012146947256163514	0.05834515397104335	3.608375600453953	3371850	2.1457962088786013
2011-08-03T00:00:00Z	7656	9.28635691350088	1888786.70535305	157	7850	8.09375445	14.7410591341657	0.00105717795846395	0.303088179555282	0.00789774872251292	0.36948757723962666	48.76433121019108	-0.2397054221520598	-0.33086853128827287	0.009817331843382448	0.10310515222929936	50	1.694928363018481	1.6161098452047793	1.3614632472467239	1.8996634558854213	15.985537020620242	0.0012175911035847457	0.058627633840164714	3.6336532573380946	3368350	2.1861751222366634
2011-08-04T00:00:00Z	8195	10.7685037481005	1888786.70535305	129	6450	7.8835978	12.1120804350788	9.62000951799878e-4	0.0391993968465405	-0.07034013281999474	0.36948757723962666	63.52713178294574	0.159604767338289	-0.20183589261710555	0.010359310855133235	0.12222632248062015	50	1.66420038655374	1.5684832359634375	1.3596439988433635	1.8895870217824635	16.157407960619743	0.0012202267226307727	0.05896250047709792	3.66299979971578	3362650	2.2193508220671383
2011-08-05T00:00:00Z	7557	9.73015395967271	1888786.70535305	140	7000	6.62537998	13.1448934954344	8.767209183538441e-4	0.37934000585286776	-0.0464350955848849	0.36948757723962666	53.97857142857143	-0.09642470418519822	-0.2799048158178633	0.008530629515248552	0.09464828542857143	50	1.618231440702993	1.527289773011019	1.3594555006342375	1.8854770457647083	16.301511624958422	0.0012226286977495505	0.059221810848135104	3.6894906324820065	3358750	2.255356463661072
2011-08-06T00:00:00Z	6266	6.964169735827	1888786.70535305	122	6100	23.70311849	11.4548357603071	0.0037828149521225663	0.03947747079257313	-0.10343390002172481	0.20841514678321094	51.36065573770492	-0.28426931735196803	-0.48567020850137044	0.02634416540580584	0.38857571295081966	50	1.5804879707049915	1.494055640080816	1.3549869385836368	1.8757377924765848	16.43825594316628	0.0012032800526251323	0.060200296167374136	3.7084015870595586	3357500	2.2867325249599615
2011-08-07T00:00:00Z	6618	8.50179329222677	1888786.70535305	126	6300	6.64379373	11.830404145891	0.0010038975113327289	0.16229243125713966	-0.19573611490473009	0.20841514678321094	52.523809523809526	0.2207906490976954	-0.3642523751230372	0.008534929127931742	0.10545704333333333	50	1.5427445007069902	1.4564489744044509	1.3527646683019918	1.8667063896642058	16.580159442524483	0.0012060304567657698	0.06048921957376683	3.73153251677782	3356050	2.319137157046124
2011-08-08T00:00:00Z	7254	7.77533763793104	1888786.70535305	136	6800	7.95948352	12.7693251098506	0.0010972544141163497	-0.003972969924137204	-0.14141088540146374	0.20841514678321094	53.338235294117645	-0.08544734379274221	-0.40277520195443695	0.008531523544464825	0.11705122823529412	50	1.5050010307089887	1.4050732785689568	1.3489479970756786	1.8552751539915726	16.723662007727615	0.001209036633242801	0.06080990787030188	3.7526679623611927	3352900	2.3541120650191325
2011-08-09T00:00:00Z	9020	9.80249948100526	1888786.70535305	146	7300	11.65018984	13.7082460738102	0.0012915953259423503	0.1840846404721388	-0.051948051948046525	0.20841514678321094	61.78082191780822	0.260716889410044	-0.19744768866999018	0.012660862512218709	0.15959164164383563	50	1.4672575607109875	1.3691198721010518	1.346288151226503	1.843644023621119	16.88953592502226	0.0011622109253045492	0.061122559808475335	3.7793312486105224	3350700	2.3916597908502712
2011-08-10T00:00:00Z	8050	10.0512531274109	1888786.70535305	152	7600	10.68175176	14.2715986521859	0.0013269256844720496	0.34072337453319523	-0.031847133757961776	0.20841514678321094	52.96052631578947	0.02537655287691276	0.0823677380736878	0.013337265935891539	0.1405493652631579	50	1.429514090712986	1.3331903013830677	1.3452959950491492	1.8351843386191966	17.032467295979956	0.0011658463381387192	0.06150762656262097	3.806678959291611	3348750	2.430750900441265
2011-08-11T00:00:00Z	7476	9.43841299473992	1888786.70535305	137	6850	7.09581985	12.8632172062465	9.491465823970038e-4	0.05447691152420453	0.06201550387597088	0.20841514678321094	54.56934306569343	-0.06097151518348454	-0.12351676560406077	0.008958437437208864	0.1035886109489051	50	1.3917706207149847	1.2826400179512514	1.3407965614879878	1.824991536465073	17.17980878500702	0.0011684467397343275	0.06179143097617962	3.8323540633867887	3343950	2.465981416335976
2011-08-12T00:00:00Z	7116	9.45299328521333	1888786.70535305	131	6550	6.28972454	12.2998646278708	8.838848426082069e-4	0.12271194488369441	-0.06428571428571128	0.20841514678321094	54.3206106870229	0.0015447819968816834	-0.028484716234510987	0.008355357482077221	0.09602632885496183	50	1.3540271507169832	1.2721973361944785	1.3369293082895934	1.8106511881864211	17.32585477350628	0.001170868342042843	0.06205451680865896	3.8580608943051815	3339650	2.499669267896668
2011-08-13T00:00:00Z	7464	10.0040247445938	1888786.70535305	130	6500	7.37734769	12.2059725314748	9.883906337084672e-4	-0.17751848648262936	0.06557377049180513	0.20841514678321094	57.41538461538462	0.05829174344621735	0.4364992704196078	0.009887884356944251	0.11349765676923076	50	1.3360795814815505	1.2659884879597871	1.3320029801962598	1.793484601649882	17.480009697906503	0.0011735762615872499	0.06236546929295823	3.8852924689479043	3335400	2.5330999767605413
2011-08-14T00:00:00Z	7262	10.8068207665108	1888786.70535305	132	6600	9.84656947	12.3937567242667	0.0013559032594326632	0.1077138845512724	0.04761904761904234	0.20841514678321094	55.015151515151516	0.08024730470112384	0.2711225026361823	0.014653003501416585	0.14919044651515154	50	1.3181320122461175	1.2586884051536649	1.3278315831168672	1.776772395814629	17.629215153722402	0.0011772910650377502	0.0627742102423148	3.9147166452022772	3327950	2.5670419973912657
2011-08-15T00:00:00Z	8028	11.1306965499708	1805700.83619367	129	6450	9.58395511	12.0831688883706	0.0011938160326357748	-0.04004040135830311	-0.053734728779885166	0.1552581532003512	62.23255813953488	0.02996957111231624	0.43153867629761167	0.013288003995758847	0.14858845131782947	50	1.290403771203231	1.2534325994674766	1.3239022041896127	1.7491686386836927	17.79799471212203	0.0011805617938942866	0.06318130188976091	3.9450332989495855	3324050	2.6001354677593915
2011-08-16T00:00:00Z	9539	10.9919655669199	1805700.83619367	147	7350	9.75041709	13.1949956893324	0.0010221634437572072	0.08167483134046294	-0.03744099585857097	0.1552581532003512	64.89115646258503	-0.012463818632380552	0.12134314194247309	0.011235585377543487	0.13265873591836735	50	1.2858455290655237	1.2499908456322228	1.3203793608363308	1.7298479627957137	17.970224700007595	0.0011772024549795092	0.06351977610800712	3.974968821050736	3324050	2.636275895020972
2011-08-17T00:00:00Z	7579	10.9639640561075	1805700.83619367	136	6800	6.90419579	12.2076150595184	9.109639517086687e-4	-0.0757934774397171	-0.14462175142175626	0.1552581532003512	55.72794117647059	-0.002547452559046426	0.09080568533365585	0.009987776022943491	0.10153229102941176	50	1.2812872869278165	1.2467639012278542	1.3136411846001435	1.704978515484865	18.11891121188536	0.001179698246628026	0.06379794676836167	4.0048152979167835	3324400	2.6697124244671904
2011-08-18T00:00:00Z	7497	10.8584714558738	1805700.83619367	144	7200	6.0709869	12.9257100630195	8.097888355342137e-4	-0.021428387877346133	0.004858260244773982	0.1552581532003512	52.0625	-0.009621757212432192	0.15045521550342067	0.008793068955933543	0.0843192625	50	1.2767290447901094	1.2434728072223502	1.308715029752409	1.6812092742553624	18.256789726665463	0.0011634148002781287	0.063964688181741	4.034378233412329	3324950	2.7051160586857366
2011-08-19T00:00:00Z	7369	11.6704730432496	1805700.83619367	131	6550	7.73290399	11.7588056823302	0.0010493830899715021	0.04884725806952139	-0.043989016294910366	0.06789598326167412	56.25190839694657	0.07478046893391754	0.2345796396052584	0.012246797063554386	0.11805960290076334	50	1.2719314542416114	1.2403541202578805	1.3046127840017712	1.6512372758981042	18.407048633486117	0.001166289822442434	0.06428813914859241	4.06616939243493	3324750	2.7373225552015703
2011-08-20T00:00:00Z	6944	11.4597317393337	1805700.83619367	152	7600	5.39711589	13.6438050665206	7.772344311635945e-4	0.08939724466963073	0.11779745787057516	0.06789598326167412	45.68421052631579	-0.018057648831792394	0.1455121345563013	0.008906898079708419	0.0710146827631579	50	1.267133863693113	1.2351033931001834	1.295264286869739	1.6188290906501726	18.528945895627917	0.0011684192318428823	0.064482699923286	4.097386465693378	3322700	2.774689391007729
2011-08-21T00:00:00Z	7412	11.3544813407364	1805700.83619367	160	8000	5.42676264	14.3619000700216	7.321590178089584e-4	0.1241010350122882	0.15880119236980983	0.06789598326167412	46.325	-0.009184368446954472	0.05067730705063078	0.008313285906163708	0.067834533	50	1.262336273144615	1.231728355762593	1.2911125883549557	1.581384498394307	18.653203160652858	0.001170425146960167	0.06466854795890244	4.128312715941972	3322050	2.8140250043796637
2011-08-22T00:00:00Z	7743	10.9208958246639	1805700.83619367	169	8450	7.58704791	15.1697569489604	9.798589577683068e-4	0.19519484219353145	0.2554452469468067	0.06789598326167412	45.81656804733728	-0.03818628989392314	-0.018848840624215102	0.010700937600651423	0.08978754923076923	50	1.257538682596117	1.2256997565585428	1.286140709843825	1.5473147687919306	18.77675074951349	0.0011731096920499433	0.06491454124446619	4.15805235110846	3319900	2.855571205979884
2011-08-23T00:00:00Z	7054	10.9172450543542	1805700.83619367	155	7750	6.96246633	13.9130906928335	9.87023863056422e-4	0.13372518770931197	0.054421768707484164	0.06789598326167412	45.50967741935484	-3.3429220169411966e-4	-0.006797738958587152	0.0107755813874823	0.08983827522580645	50	1.252741092047619	1.2203261110958663	1.2802880316476057	1.5092762643746167	18.89941537476685	0.0011758138670172212	0.06516067350535881	4.187784775914911	3317000	2.8936744166307147
2011-08-24T00:00:00Z	7367	10.870444289889	1805700.83619367	134	6700	8.8183626	12.0280913086431	0.0011970086330935251	-0.1379634833911777	-0.014705882352943567	0.06789598326167412	54.97761194029851	-0.004286865801050643	-0.008529740314717982	0.013012015660559349	0.13161735223880597	50	1.247943501499121	1.2139020529229942	1.2711802282050206	1.4637005783928487	19.047923645772446	0.001165889843797111	0.06550088033213604	4.21738873287351	3312950	2.926613106007597
2011-08-25T00:00:00Z	7035	9.5460936735827	1805700.83619367	135	6750	5.96864237	12.1178531840808	8.48421090262971e-4	-0.12626692278590002	-0.062499999999998446	0.06789598326167412	52.111111111111114	-0.12183040370650977	-0.12086211099087807	0.008099107202293484	0.08842433140740741	50	1.2431459109506227	1.2090740243350604	1.260508721806485	1.4217798684105474	19.188803909597915	0.0011682142851402973	0.06574313877434812	4.243364879924422	3308900	2.959797648631157
2011-08-26T00:00:00Z	7313	8.12692016306254	1805700.83619367	147	7350	4.69004676	13.1949956893324	6.413300642691099e-4	-0.10806415034394268	0.12213740458015598	0.06789598326167412	49.74829931972789	-0.1486653660698405	-0.303634040116027	0.005212038230486824	0.06381016	50	1.2366639276149924	1.2047461557099612	1.2534847614870592	1.3872632359242665	19.323039302385165	0.0011699713538095276	0.0659179611305125	4.2654548663602965	3305750	2.9959334719971413
2011-08-27T00:00:00Z	6289	8.59649760666277	1805700.83619367	122	6100	5.14345046	10.9509488033915	8.178486977261886e-4	-0.2512453450694013	-0.19736842105263408	0.06789598326167412	51.549180327868854	0.057780491770362596	-0.24985175899391576	0.007030634372615443	0.08431886	50	1.2325961524134157	1.1995031614464635	1.2419909614763516	1.3516604351183035	19.462331296874723	0.001172212035173161	0.06614897170585496	4.288828832405947	3303300	3.025921553448927
2011-08-28T00:00:00Z	5376	9.03086639976622	1805700.83619367	116	5800	4.31843854	10.4123775507657	8.03280978422619e-4	-0.20080042542997423	-0.27499999999999714	0.06789598326167412	46.3448275862069	0.05052857721577109	-0.20464298379123336	0.007254323197608164	0.07445583689655172	50	1.228528377211839	1.1942154034374053	1.229789207661419	1.303645484237821	19.586563701220495	0.0011744127872494196	0.06635296026463681	4.313393945829965	3300600	3.054434182122926
2011-08-29T00:00:00Z	8146	8.96115727060199	1805700.83619367	138	6900	5.5127049	12.3871388103937	6.767376503805549e-4	-0.1014045994505427	-0.18343195266272183	0.06789598326167412	59.028985507246375	-0.007718985762654396	-0.1794485164519204	0.006064352515997818	0.07989427391304348	50	1.224460602010262	1.1903831427850655	1.2164421927748628	1.2736736528628607	19.746409729500115	0.0011703431310527577	0.06656373097956854	4.33776971917408	3299400	3.0883577948229495
2011-08-30T00:00:00Z	7537	8.80994873816481	1777774.48200147	146	7300	9.8799633	12.9344819425046	0.001310861523152448	0.012377503535665912	-0.07033726523704553	0.05138026766182002	51.62328767123287	-0.016873772870077408	-0.1930245502136937	0.01154862282180571	0.13534196301369864	50	1.2203475782727953	1.187431317552486	1.2088731740100087	1.2497169859711017	19.88462559532734	0.0011684550804312575	0.06692165968213434	4.361728565032066	3299250	3.123782081456264
2011-08-31T00:00:00Z	7143	8.19915176446523	1777774.48200147	155	7750	5.82417001	13.69791557035	8.15367494050119e-4	-0.06877747721382155	0.1388270357165482	0.05138026766182002	46.08387096774194	-0.06933036636792222	-0.24573903827541244	0.006685321827528626	0.07515058077419355	50	1.2162345545353284	1.1836436602026992	1.2028190747191365	1.21418434983663	20.00710076295784	0.0011683159696933515	0.06712100015656036	4.384027610962107	3297800	3.1612949955475513
2011-09-01T00:00:00Z	6926	8.23428166510813	1777774.48200147	129	6450	5.50330151	11.4002007004848	7.945858374241987e-4	-0.2334686335048307	-0.059222741247499044	-0.05877435659461072	53.689922480620154	0.004284577435821113	-0.13741872365078522	0.006542843592456668	0.08532250403100776	50	1.211819737306748	1.1811496780773356	1.1921463792081564	1.1805811870068263	20.15009557718797	0.0011697934103438287	0.06735266637648651	4.406417355722441	3296400	3.1925150927236308
2011-09-02T00:00:00Z	7037	8.6214244377557	1777774.48200147	156	7800	6.85966214	13.786289219191	9.747992241011795e-4	-0.04655064693999622	0.04481195324198817	-0.05877435659461072	45.10897435897436	0.04701597399662005	0.060847684580527694	0.008404157852571204	0.08794438641025641	50	1.2074049200781676	1.179253650114853	1.1822578107383532	1.1461497936390566	20.27111770574434	0.0011724640931495855	0.06759360990089817	4.429863998017662	3296400	3.2302725036187243
2011-09-03T00:00:00Z	5738	8.44965344067796	1777774.48200147	145	7250	3.78630354	12.8141790819403	6.598646810735448e-4	-0.1307151701033087	0.17014327361038872	-0.05877435659461072	39.57241379310345	-0.01992373746564491	-0.01708185969492937	0.005575627872814942	0.0522248764137931	50	1.2029901028495873	1.1765826669703867	1.168411843492739	1.1061552430585324	20.37694590257142	0.001174271941590883	0.06773669175408666	4.452847021142808	3295450	3.2653659198641694
2011-09-04T00:00:00Z	7113	8.20347060227937	1777774.48200147	134	6700	10.09660248	11.8420689446897	0.0014194576803036694	-0.02229274250913138	0.13730691064106337	-0.05877435659461072	53.082089552238806	-0.029135258638351536	-0.09161865106411804	0.01164447935155082	0.15069555940298507	50	1.198575285621007	1.1740521536596897	1.1495610744557638	1.0755130417967667	20.52092317054925	0.0011781608667423998	0.06814955630039621	4.475151931626143	3293100	3.2977945773542
2011-09-05T00:00:00Z	6841	7.5973325251315	1777774.48200147	156	7800	6.94492577	13.786289219191	0.0010151916050285047	0.04879428836600108	0.11295186323602913	-0.05877435659461072	43.8525641025641	-0.07388800503282755	-0.1521929260124314	0.007712748200123509	0.08903750987179487	50	1.1963041915586463	1.1719830589610982	1.131659924476338	1.03486663370866	20.638692752565408	0.0011807506243728064	0.06839316259560328	4.495797637174448	3292650	3.335551224143527
2011-09-06T00:00:00Z	7852	6.84653002893045	1777774.48200147	151	7550	6.63597124	13.3444209749861	8.451313346917983e-4	0.16495960782141683	0.031693502244908744	-0.05877435659461072	52	-0.09882448789985732	-0.2228638063157854	0.0057862170613574675	0.08789365880794701	50	1.1940330974962854	1.1699620248750924	1.1230166940418262	1.0025145318882307	20.778991001221556	0.0011830660504952497	0.06863396713681458	4.514386486568778	3292300	3.3720978673080104
2011-09-07T00:00:00Z	6814	7.16297027352426	1777774.48200147	136	6800	8.10697566	12.0188162423716	0.0011897528118579395	0.01592609129469502	-0.1225806451612913	-0.05877435659461072	50.10294117647059	0.04621906911335705	-0.12637666928324653	0.008522164024180321	0.11922023029411766	50	1.1917620034339247	1.1677391445916447	1.1141515855214632	0.9656624079653067	20.914204538691337	0.001186325647240066	0.06896059790474367	4.533843284254982	3291100	3.4050125468832277
2011-09-08T00:00:00Z	6407	6.67818000029223	1777774.48200147	129	6450	4.56678507	11.4002007004848	7.127805634462306e-4	-0.10721979412284055	0	-0.05877435659461072	49.666666666666664	-0.06768006214180589	-0.18897843529080516	0.004760076903403644	0.07080286930232559	50	1.1887946380828922	1.1656740923035034	1.1048219390583807	0.9257547880800286	21.047388432423176	0.0011882784675524521	0.0691545783619439	4.551972544529756	3289300	3.4362302584018627
2011-09-09T00:00:00Z	7096	4.98677704178843	1777774.48200147	154	7700	7.76884921	13.609541921509	0.0010948209145997744	-0.007200348736792428	-0.012820512820517438	-0.05877435659461072	46.077922077922075	-0.253273041222277	-0.42158316438407817	0.005459627801795966	0.10089414558441558	50	1.1858272727318597	1.1644534656879038	1.0999978391732679	0.888408614717532	21.16948928438704	0.0011898006723144497	0.06942653593584336	4.565467509107869	3290250	3.4735035675310866
2011-09-10T00:00:00Z	5933	4.74284665517242	1777774.48200147	133	6650	5.33416102	11.7536952958487	8.99066411596157e-4	-0.17642756202028897	-0.08275862068965423	-0.05877435659461072	44.609022556390975	-0.04891543868352444	-0.4386933513344333	0.004264134123016704	0.08021294766917293	50	1.1828599073808272	1.1615702806956913	1.0916727395141215	0.8452113923064278	21.289058930582865	0.0011922638663604795	0.06964629743321112	4.578294454672026	3288050	3.5056882875945266
2011-09-11T00:00:00Z	6463	5.85290397253068	1777774.48200147	125	6250	5.22516294	11.046706105121	8.084733003249265e-4	-0.14121747864471923	-0.0671641791044767	-0.05877435659461072	51.704	0.23404874710584656	-0.2865331935358646	0.004731916591156752	0.08360260704	50	1.1798925420297945	1.1601146523581127	1.0846880183534486	0.8000517489297619	21.42829934154177	0.0011944788617038356	0.06987534567167686	4.594155504281723	3286300	3.535937701494
2011-09-12T00:00:00Z	6154	6.09062947223846	1777774.48200147	133	6650	5.12234141	11.7536952958487	8.323596701332466e-4	-0.044404499443393086	-0.14743589743590002	-0.05877435659461072	46.27067669172932	0.04061667521344825	-0.1983200087542517	0.0050695943384162345	0.07702769037593984	50	1.176925176678762	1.1582089727448885	1.0798359711118586	0.767126421715429	21.551988061833327	0.0011946941790351017	0.07008173683639386	4.610673667219363	3284100	3.56812242155744
2011-09-13T00:00:00Z	6434	5.80252327703098	1755425.3203287	142	7100	4.20222359	12.4546245929338	6.53127695057507e-4	0.020371343685873233	-0.06667927995678558	-0.07060690582286921	45.309859154929576	-0.047303188696782295	-0.15248698939286798	0.0037897886534447763	0.05918624774647887	50	1.1739253933846385	1.1565934537322786	1.075768397943173	0.7379208421584608	21.67184684442554	0.0011964835689543501	0.0702438909366045	4.626400635101639	3282650	3.602228078396984
2011-09-14T00:00:00Z	6165	5.59743261016949	1755425.3203287	146	7300	3.89359069	12.74034923428	6.315637777777778e-4	0.027965089014106548	0.06003361540420937	-0.07060690582286921	42.226027397260275	-0.03534508300437722	-0.2185598436924	0.00353513568513517	0.05333685876712328	50	1.1709256100905148	1.1554032080219185	1.0722343294700347	0.6877944309059701	21.784470956196156	0.001198097973124956	0.07038976009497858	4.641566231293885	3279800	3.637113435606346
2011-09-15T00:00:00Z	6240	4.86775518468732	1755425.3203287	156	7800	7.25705885	13.6129758941622	0.0011629902003205128	0.12660644073790595	0.19409966998066097	-0.02784266078701525	40	-0.13035930511364824	-0.27109554033070193	0.005661151577350722	0.093039216025641025	50	1.1697727003798875	1.1544406119792998	1.0673905243643793	0.655561741219827	21.889828822776362	0.001201284247646382	0.07064466205669266	4.654737067416316	3279150	3.6743928518339066
2011-09-16T00:00:00Z	6142	4.83116810052601	1755425.3203287	119	5950	4.95936812	10.384257252598	8.074516639531097e-4	-0.21301548730377873	-0.23698701157705004	-0.02784266078701525	51.61344537815126	-0.007516212868799221	-0.031204310912326894	0.0039009347216069105	0.08335072470588235	50	1.1686197906692601	1.1509111446111089	1.0601700725229761	0.619903620508633	22.028595877731203	0.0012034964439859796	0.07087302020657178	4.667803555362962	3274150	3.702821609084739
2011-09-17T00:00:00Z	5264	4.775285635301	1755425.3203287	134	6700	5.21074605	11.6931972424213	9.898833681610943e-4	-0.042139092246032295	-0.0051471517599037675	-0.02784266078701525	39.28358208955224	-0.011567071164202636	0.006839559127049144	0.004726975828603044	0.07777232910447761	50	1.1674668809586328	1.147381919280603	1.0568630120282334	0.5902447249601341	22.134180507270546	0.0012062084532138183	0.07108609508083062	4.68072214470349	3270450	3.7348375712794355
2011-09-18T00:00:00Z	5862	5.23673227819988	1755425.3203287	158	7900	5.4143908	13.7875012261386	9.236422381439781e-4	0.06667263608091356	0.24810971659208247	-0.02784266078701525	37.10126582278481	0.09663225996109315	-0.10527623504890338	0.0048368671219973505	0.06853659240506328	50	1.1663139712480055	1.1435037385552445	1.0547534103965817	0.5504845194989572	22.233920406698324	0.0012057501878637768	0.07126970495771635	4.694902233136915	3266500	3.772588537009615
2011-09-19T00:00:00Z	6676	5.52037669199299	1755425.3203287	127	6350	5.88476262	11.0823585805038	8.814803205512283e-4	-0.05752685435076854	-0.05711707666796584	-0.02784266078701525	52.56692913385827	0.054164390830881315	-0.09362788901290486	0.00486610341602151	0.09267342708661418	50	1.1640639052462587	1.138641555840867	1.0504055302566875	0.5188520468785209	22.3759861888177	0.0012081652024406296	0.07152360475795366	4.709854772019088	3262400	3.802925596148114
2011-09-20T00:00:00Z	7890	6.14666555172414	1755425.3203287	140	7000	6.5208347	12.2167732383506	8.264682762991128e-4	-0.10459192440909859	-0.019097432669158643	-0.02784266078701525	56.357142857142854	0.11345038476079883	0.05930907266764973	0.005080024083520585	0.09315478142857143	50	1.1618138392445119	1.1359266318339023	1.0468337185381145	0.48329298642481155	22.52667786841821	0.0012104294990880244	0.07177882333721002	4.7265248098708605	3259250	3.8363708324187575
2011-09-21T00:00:00Z	7670	5.59706749795441	1755425.3203287	146	7300	5.26628176	12.74034923428	6.866077913950456e-4	-0.11290642796814565	0	-0.02784266078701525	52.534246575342465	-0.08941401628978618	-6.522851466150836e-5	0.0038429901530594715	0.07214084602739726	50	1.159563773242765	1.13347191621156	1.0432407359018752	0.45231088612018444	22.66055633944336	0.001212310615890535	0.07197646948752401	4.741687597536489	3257950	3.871254398524885
2011-09-22T00:00:00Z	5935	5.47504877673875	1755425.3203287	148	7400	3.79354479	12.9148745662564	6.391819359730412e-4	-0.14864327690224	-0.051282051282054764	-0.02784266078701525	40.101351351351354	-0.02180047341938529	0.12475845004732689	0.0034995522766627053	0.051264118783783785	50	1.157313707241018	1.1317716132457127	1.03883811471498	0.4285387855711024	22.762235368496032	0.0012140617992767626	0.07211691912802752	4.756518191800838	3256650	3.9066158662221064
2011-09-23T00:00:00Z	6139	5.56342141963764	1755425.3203287	133	6650	4.10038145	11.6059345764331	6.679233507085845e-4	-0.1658262831269255	0.11764705882353343	-0.02784266078701525	46.1578947368421	0.016140978190797073	0.15156858628701086	0.0037159390760082827	0.06165987142857143	50	1.1550636412392712	1.1286590792835147	1.0344492161197103	0.40260844006468083	22.88402376995278	0.0012158917262650054	0.07228585028262635	4.771590158669528	3251600	3.9383836968600376
2011-09-24T00:00:00Z	5621	5.45788968731736	1755425.3203287	129	6450	6.81584932	11.2568839124802	0.001212568816936488	-0.06411718836959024	-0.03731343283582145	-0.02784266078701525	43.57364341085271	-0.018968854659792034	0.1429451773460948	0.00661806684112027	0.10567208248062016	50	1.1528135752375244	1.1260125350145707	1.031035778583717	0.383973345716442	23.000183235197607	0.0012192138326127765	0.07257536283736778	4.786372870141631	3246650	3.969195974319144
2011-09-25T00:00:00Z	5654	5.34115488135593	1755425.3203287	137	6850	3.3184642	11.954985240386	5.869232755571277e-4	-0.01344032983571386	-0.13291139240506344	-0.02784266078701525	41.27007299270073	-0.02138826774617486	0.019940412762889048	0.0031348481182233642	0.048444732846715334	50	1.1505635092357775	1.1240066570690659	1.0305557668090093	0.36764980907861877	23.10885777837131	0.0012208218415869056	0.07270808813283823	4.800836253378222	3243150	4.001923483191379
2011-09-26T00:00:00Z	5459	4.87382608123904	1755425.3203287	134	6700	2.92490596	11.6931972424213	5.357951932588386e-4	-0.1138157588126566	0.05511811023621749	-0.02784266078701525	40.73880597014925	-0.087495833859484	-0.11712074136022943	0.002611372587107439	0.04365531283582089	50	1.1491931757336826	1.121706775952681	1.0282564897860862	0.3421195822099173	23.21771785486821	0.0012222897736232313	0.0728276917296487	4.814019338532302	3239600	4.0339340146752924
2011-09-27T00:00:00Z	5979	4.91115779251899	1689334.4045971	133	6650	4.70787361	11.5763660012633	7.8740150694096e-4	0.057110777257776135	-0.05242032610353675	-0.06444391521790771	44.954887218045116	0.007659631397938682	-0.2010045525998384	0.003867053046654291	0.07079509187969925	50	1.147722564822188	1.1192010094936362	1.0263138993111205	0.31776081759791286	23.33669457524785	0.001224290482252815	0.07302117233071888	4.827304153191678	3234800	4.065621460526644
2011-09-28T00:00:00Z	5885	4.76341532144945	1689334.4045971	147	7350	4.39503342	12.3446585058284	7.468196125743415e-4	0.1855753833014444	-0.031058075502901294	-0.06444391521790771	40.034013605442176	-0.03008302264174678	-0.14894445650506072	0.003557411984895561	0.05979637306122449	50	1.1444903035106004	1.1170353844203524	1.0266869516092358	0.2974869215519686	23.442706605286023	0.0012124449947935358	0.0731477790907212	4.840185006407372	3231550	4.099413922499316
2011-09-29T00:00:00Z	5263	4.77766097837522	1689334.4045971	125	6250	3.30341206	10.4971585933915	6.276671214136424e-4	-0.15257601016114963	-0.18720398409302674	-0.06444391521790771	42.104	0.002990639271285511	-0.12737563203572655	0.0029987807133870607	0.05285459296	50	1.1412580421990126	1.113490116812336	1.0259909180741402	0.2635748117653796	23.54449504497864	0.0012141646307426144	0.0732925861947212	4.853104872101551	3229600	4.128143807859911
2011-09-30T00:00:00Z	5835	5.14368590999416	1689334.4045971	122	6100	3.81667071	10.2452267871501	6.540995218508997e-4	-0.20791363483350767	-0.11724241424262716	-0.0497476357658152	47.82786885245902	0.0766117422888839	-0.07544557170555288	0.0033644824942783897	0.06256837229508197	50	1.1380660446667459	1.1099814742590053	1.0212333151726594	0.23208408027379387	23.67149577405462	0.0012159566842271374	0.07346400639278991	4.867027573224823	3228400	4.156186701767756
2011-10-01T00:00:00Z	5316	5.03407054471069	1689334.4045971	143	7150	3.57949369	12.0087494308399	6.733434330323552e-4	-0.12331556073877448	0.06679162050575371	-0.0497476357658152	37.17482517482517	-0.021310664609300423	-0.0776525666305623	0.003389658342702554	0.050062848811188804	50	1.134874047134479	1.107532827615814	1.0168441122214353	0.21038902816829747	23.76542786935658	0.001214353715642864	0.07358123960248433	4.880649757418958	3227850	4.189059727818449
2011-10-02T00:00:00Z	4957	5.00706259672706	1689334.4045971	121	6050	3.18605542	10.161249518403	6.427386362719387e-4	-0.10867801494311524	-0.15004081443140982	-0.0497476357658152	40.96694214876033	-0.005365031686337174	-0.0625505704384397	0.0032182325851485825	0.05266207305785124	50	1.131682049602212	1.1062834498181136	1.0144498438086997	0.18991831473810933	23.86659757387373	0.0012160619638393502	0.07372509360373872	4.894199517957936	3228900	4.216880808295239
2011-10-03T00:00:00Z	6407	5.02284486031561	1689334.4045971	145	7250	9.07285772	12.1767039683341	0.0014160851755891993	-0.11675261016694027	0.041349403066486046	-0.0497476357658152	44.186206896551724	0.003152000456088988	0.030575317336454022	0.007112776145977337	0.12514286510344827	50	1.128490052069945	1.1041709832614846	1.012896777845942	0.1702941657519294	23.982378333841826	0.0012198511071359222	0.07406760195861455	4.907793435743738	3230050	4.250219730739615
2011-10-04T00:00:00Z	5442	4.95680562068966	1689334.4045971	112	5600	3.56885208	9.40545409967877	6.557978831312018e-4	-0.26601196693634666	-0.18752965320443593	-0.0497476357658152	48.589285714285715	-0.013147776103481057	0.009294718292334858	0.0032506626331411216	0.06372950142857142	50	1.1252980545376783	1.1007751984887675	1.0114463799245446	0.15673359352141436	24.11087973440205	0.0012216478031521465	0.07424220329693618	4.921205795041753	3228000	4.275960620407521
2011-10-05T00:00:00Z	5644	4.88506713091759	1689334.4045971	145	7250	3.88064901	12.1767039683341	6.875706963146704e-4	0.028258155328040102	-0.01360544217687365	-0.0497476357658152	38.92413793103448	-0.014472726038042394	0.02553877864068399	0.0033588290087489163	0.053526193241379305	50	1.1221060570054113	1.0995579573128333	1.0122263059621242	0.14110188718953998	24.212215706989795	0.0012235315584845155	0.07438885040170708	4.934421321427829	3228950	4.30929882447991
2011-10-06T00:00:00Z	5792	4.73016629573349	1689334.4045971	128	6400	8.35296635	10.7490903996329	0.0014421557924723758	-0.22030575242322725	0.024000000000000465	-0.0497476357658152	45.25	-0.0317090494424801	-0.009940990550962425	0.006821636722749653	0.13051509921875	50	1.1189140594731444	1.0956879344085526	1.0121146520970503	0.12984665005809298	24.332487276324088	0.0012274826573170023	0.07474642598107753	4.947208598950386	3226800	4.338717676816218
2011-10-07T00:00:00Z	5604	4.27603575686733	1689334.4045971	138	6900	4.06618831	11.5888630871042	7.255867790863669e-4	-0.13155744195815355	0.13114754098360537	-0.0497476357658152	40.608695652173914	-0.09600730935734247	-0.168682568941659	0.003102635012083501	0.058930265362318844	50	1.1157220619408774	1.0921984405644178	1.0112208578783901	0.11000191400960908	24.440593291809495	0.0012294705663008006	0.0749078787628921	4.958740203763721	3225700	4.370439251764451
2011-10-08T00:00:00Z	5240	3.98125299415546	1689334.4045971	119	5950	3.35053522	9.99329498090869	6.394151183206106e-4	-0.1685291812950812	-0.16783216783217103	-0.0497476357658152	44.03361344537815	-0.06893832967566926	-0.2091384181458139	0.002545673354322199	0.05631151630252101	50	1.1125300644086105	1.0888983427153083	1.0085788130135478	0.09475240129239136	24.557550709895036	0.001231222388542775	0.07506215688974832	4.9694163678350405	3223950	4.397790484801634
2011-10-09T00:00:00Z	5430	4.11163464348334	1689334.4045971	127	6350	2.90128569	10.6651131308857	5.343067569060773e-4	-0.06448023056013741	0.04958677685949486	-0.0497476357658152	42.75590551181102	0.032748898278828875	-0.17883298559699046	0.0021968741719422587	0.04568953842519685	50	1.1100656440044918	1.0865144593320246	1.0067617464542877	0.08634739094057835	24.670441867704405	0.0012326862426712845	0.0751873337073516	4.98042413398157	3222400	4.426981597138001
2011-10-10T00:00:00Z	5729	4.07496248392753	1689334.4045971	123	6150	3.41794749	10.3292040558972	5.966045540233898e-4	-0.24103220259217095	-0.15172413793103467	-0.0497476357658152	46.577235772357724	-0.008919119215500482	-0.1887142451635505	0.002431141175385629	0.055576381951219514	50	1.1076012236003732	1.081911767057256	1.001620943614798	0.07337047003317099	24.79518787305271	0.0012343207756960062	0.07533959776749193	4.991322260783969	3219650	4.455248818778852
2011-10-11T00:00:00Z	5979	4.00892449590883	1689334.4045971	93	4650	5.40075173	7.80988599348326	9.032867921057032e-4	-0.3355378204978956	-0.16964285714285776	-0.0497476357658152	64.29032258064517	-0.016205790428541977	-0.19122822182584343	0.00362120854770346	0.11614519849462365	50	1.1051368031962545	1.0791797345784326	0.9978469556470008	0.06373065004018982	24.968155242576664	0.0012367955178006437	0.07565780375320133	5.002045341594678	3216350	4.476617211419749
2011-10-12T00:00:00Z	5692	4.16623534248977	1689334.4045971	120	6000	4.79396967	10.0772722496558	8.422293868587491e-4	-0.08775773033518042	-0.17241379310344884	-0.0497476357658152	47.43333333333333	0.039240161978974175	-0.14714880454320334	0.00350892583801441	0.0798994945	50	1.1024442604397466	1.076597029760518	0.9959558807314621	0.048934628740650014	25.094662828377224	0.0012391029955728594	0.07587670647785887	5.01319968499876	3214600	4.504197361392954
2011-10-13T00:00:00Z	4818	4.03698109000584	1689334.4045971	97	4850	3.76815092	8.14579506847179	7.820985720215858e-4	-0.3069588020246865	-0.24218750000000155	-0.0497476357658152	49.670103092783506	-0.03102423215647898	-0.1465456312504041	0.003157317145771712	0.07769383340206186	50	1.099751717683239	1.0732297196337222	0.9899505153371154	0.0373428908599739	25.227834343699918	0.0012361179019235741	0.0760786696577898	5.023972604179244	3210650	4.526481576981401
2011-10-14T00:00:00Z	5973	3.98628088544711	1468195.42722083	139	6950	3.37394904	10.166816043685	5.648667403314917e-4	-0.1836914900306832	-0.12270807176949206	-0.16362410282089734	42.97122302158273	-0.012558940314148614	-0.06776249963646175	0.0022517174898082416	0.048546029352517985	50	1.0967471846060324	1.0691172067567063	0.9859744011959548	0.026454469827505604	25.34343876360536	0.0012376654820340715	0.07621167247793367	5.034614469618825	3207350	4.554297393700849
2011-10-15T00:00:00Z	5443	3.83733856049094	1468195.42722083	134	6700	3.35847983	9.77990833452232	6.170273433768142e-4	-0.23236732724658193	-0.021352981853735575	-0.16362410282089734	40.61940298507463	-0.03736373056397524	-0.036148025226175995	0.0023677428176171332	0.050126564626865676	50	1.0937426515288255	1.0666026381530933	0.9829978213305012	0.020959008179541806	25.45237204010653	0.0012393559679063366	0.07634900553170591	5.04484005471606	3205200	4.581058444258882
2011-10-16T00:00:00Z	4839	3.60974171654003	1468195.42722083	119	5950	3.21302504	8.68514247618027	6.639853358131846e-4	-0.36199530920312484	-0.18564928757966226	-0.16362410282089734	40.66386554621849	-0.05931111898601715	-0.1220665186627844	0.0023968155658556935	0.054000420840336134	50	1.090738118451619	1.0602656183166974	0.9789716970567384	0.009472050951568669	25.56181535868914	0.0012411751058126741	0.07649695189017258	5.05445304572028	3198250	4.604804934453558
2011-10-17T00:00:00Z	5701	2.58124672180012	1468195.42722083	118	5900	4.47937142	8.61215808562414	7.857167900368355e-4	-0.17065247170475328	-0.16623216667820173	-0.16362410282089734	48.313559322033896	-0.28492204581488223	-0.36655938993768045	0.002028128888545895	0.07592154949152542	50	1.0877335853744123	1.0560085204459222	0.9759643680394386	6.844718735395061e-4	25.692293907821043	0.001243327754552501	0.07670495613535484	5.061245502492334	3190650	4.6283492152883
2011-10-18T00:00:00Z	4919	2.42227473816482	1468195.42722083	120	6000	2.92512318	8.75812686673641	5.946580971742224e-4	-0.2510066592425947	0.12141545651810826	-0.16362410282089734	40.99166666666667	-0.06158728737268293	-0.3957794065124476	0.0014404252866302798	0.048752053	50	1.0847290522972057	1.051720665174031	0.9721158881627899	-0.005430480109173604	25.800990887520665	0.0012447898983536467	0.07683808328721708	5.067601323692786	3184200	4.6522973518115265
2011-10-19T00:00:00Z	4832	2.21725471303331	1468195.42722083	133	6650	3.10009553	9.70692394396618	6.415760616721854e-4	-0.29596206123531554	-0.03675084849496557	-0.16362410282089734	36.330827067669176	-0.08463945971993214	-0.46780377708853493	0.0014225375465120025	0.04661797789473684	50	1.0817245192199991	1.047928990601176	0.9670938898295585	-0.011851078809038889	25.893346321267703	0.001246547640988365	0.07696580377459993	5.0734087478603405	3178050	4.678843618642064
2011-10-20T00:00:00Z	4532	2.35612350847458	1468195.42722083	115	5750	5.945581	8.39320491395573	0.0013119110767872903	-0.2426517466488458	0.030372706826560902	-0.16362410282089734	39.40869565217391	0.06263096189399509	-0.4163649876122726	0.0030910245290467343	0.10340140869565216	50	1.0799025440628671	1.0446945743588623	0.9642708940659345	-0.01729198304406428	25.99638591915245	0.0012501419179110698	0.07724909530527295	5.079592647883558	3170600	4.701789153836372
2011-10-21T00:00:00Z	5090	2.57009230508475	1468195.42722083	121	6050	2.67537394	8.83111125729255	5.256137406679765e-4	-0.2771322602952031	-0.13137886833529433	-0.16362410282089734	42.06611570247934	0.09081391354933666	-0.35526562755085866	0.0013508758303375776	0.044221056859504136	50	1.0757791517984596	1.0412508848146333	0.9616426376733346	-0.021994429401396128	26.106480152775383	0.0012515211637759136	0.07737002009943804	5.086340845979681	3167350	4.725933740732161
2011-10-22T00:00:00Z	5333	3.15548613851549	1468195.42722083	98	4900	2.94977161	7.15247027450141	5.53116746671667e-4	-0.4385970005236187	-0.2686567164179092	-0.16362410282089734	54.41836734693877	0.22777152099657227	-0.1776888880735651	0.001745352227103229	0.0601994206122449	50	1.071655759534052	1.037045461886344	0.9549148984170909	-0.02772327359383577	26.2477615719433	0.0012530365521229592	0.07753495001892365	5.094705191564655	3164550	4.74548447687629
2011-10-23T00:00:00Z	5480	3.14775092986558	1468195.42722083	108	5400	3.0957275	7.88231418006277	5.649137773722628e-4	-0.38967164259903486	-0.09243697478991542	-0.16362410282089734	50.74074074074074	-0.0024513524415445964	-0.1279844440275557	0.0017782078680174175	0.057328287037037046	50	1.0675323672696444	1.0322658944370038	0.9509941413791803	-0.0356716864314496	26.381438748141022	0.0012541825417432056	0.07769044826129518	5.103042710757949	3161200	4.7670286390698164
2011-10-24T00:00:00Z	5530	2.52293599766219	1468195.42722083	127	6350	3.48695513	9.26901760062936	6.305524647377939e-4	-0.20135534630266327	0.07627118644067665	-0.16362410282089734	43.54330708661417	-0.19849567075819163	-0.022590139735757075	0.0015908435117015988	0.05491267921259843	50	1.0634089750052367	1.028834129583464	0.9482994852523362	-0.040047187297985794	26.496138085966027	0.0012559100827424872	0.07784089395776804	5.10963976828579	3157300	4.792363208296084
2011-10-25T00:00:00Z	5078	2.80192383109293	1468195.42722083	129	6450	2.67374565	9.41498638174164	5.265351811736904e-4	-0.1636241028208969	0.07499999999999996	-0.16362410282089734	39.36434108527132	0.11058062261161461	0.15673246595295054	0.0014753114720393965	0.041453420930232555	50	1.0592855827408292	1.025414118139078	0.9447993069432966	-0.047437875051012005	26.60116489263733	0.001257352644882689	0.07795446497401526	5.116935125212366	3153600	4.8180982773525445
2011-10-26T00:00:00Z	5276	2.7775052390415	1468195.42722083	117	5850	3.13778863	8.539173695068	5.947287016679302e-4	-0.2857227739419368	-0.12030075187969858	-0.16362410282089734	45.0940170940171	-0.008714937851078242	0.2526775668645398	0.0016518620846910255	0.053637412478632476	50	1.0551621904764217	1.0199025648869469	0.9383648364245157	-0.055321749788064534	26.721527060768498	0.001258982038585889	0.07810141678902521	5.124131029976863	3147400	4.84142273772977
2011-10-27T00:00:00Z	4644	3.04540782758621	1468195.42722083	100	5000	2.84283905	7.29843905561368	6.121531115417743e-4	-0.3758388827021617	-0.13043478260869545	-0.16362410282089734	46.44	0.09645439539734646	0.292550164128659	0.001864255877570574	0.056856780999999995	50	1.051038798212014	1.0149474273172916	0.9324133016778647	-0.06081934078665101	26.844219452562182	0.001260659170398332	0.07825718879176494	5.131960366490798	3141750	4.861356120181664
2011-10-28T00:00:00Z	4754	3.17963943658679	1468195.42722083	105	5250	2.80157683	7.66336100839436	5.893093878838873e-4	-0.33801669646950727	-0.1322314049586778	-0.13090302119846475	45.27619047619048	0.04407672686221864	0.23716935391623606	0.0018737913700664296	0.0533633681904762	50	1.047005052746572	1.010626370840302	0.9288890263408519	-0.06735418912150647	26.964811004626803	0.0012622737166665071	0.07840338980050596	5.14019746083761	3136050	4.882287532721387
2011-10-29T00:00:00Z	5685	3.56918896873174	1468195.42722083	113	5650	3.6562157	8.24723613284346	6.431338082673703e-4	-0.33191864894848133	0.15306122448979553	-0.13090302119846475	50.309734513274336	0.12251374406247617	0.13110589368992698	0.002295466093886332	0.06471178230088495	50	1.0449212395309198	1.006186940976071	0.9235632318090654	-0.07191863297744454	27.099771024240543	0.0012640357271001164	0.07858068235475496	5.149455512806739	3130550	4.90481743241353
2011-10-30T00:00:00Z	4627	3.25740372296902	1468195.42722083	111	5550	3.08731724	8.10126735173118	6.672395158850227e-4	-0.2282418828242394	0.02777777777777768	-0.13090302119846475	41.68468468468468	-0.08735464793098602	0.03483528257050583	0.0021734684831559194	0.055627337657657656	50	1.0408788006314804	1.0012615029099903	0.9174039900030103	-0.07578175755335921	27.212083924224675	0.0012658637805682943	0.07873308601957046	5.157838507818868	3123500	4.926937004035584
2011-10-31T00:00:00Z	5106	3.26509821274109	1203461.92637996	131	6550	3.17315967	7.9817583180385	6.21457044653349e-4	-0.22092907420561125	-0.13887763925525998	-0.28761178183251335	38.97709923664122	0.002362154165237218	0.2941660889402682	0.00202911828579301	0.048445185801526715	50	1.036407022661811	0.9955205243111096	0.9139239869754888	-0.080999742653051085	27.316896058048183	0.0012675664026084406	0.078865812556013	5.166256585114049	3121100	4.948729463256714
2011-11-01T00:00:00Z	5704	3.17100774284044	1203461.92637996	150	7500	5.06672556	8.97366252740125	8.882758695652174e-4	-0.25273963129284593	-0.04687461419978711	-0.28761178183251335	38.026666666666664	-0.02881704125575435	0.13172517669887696	0.002816729660169629	0.0675563408	50	1.0319352446921413	0.9901849286241278	0.9082825563771866	-0.08650166635312216	27.418292544388247	0.0012700000351277975	0.07905089842121849	5.174411332186578	3119750	4.973240310399794
2011-11-02T00:00:00Z	5890	3.2558005666277	1203461.92637996	154	7700	3.22121713	9.21296019479862	5.468959473684211e-4	-0.09332408596865338	0.07890535124256615	-0.28761178183251335	38.246753246753244	0.026740024201677537	0.17220321346765743	0.0017805841353284982	0.041833988701298695	50	1.0274634667224718	0.981363565562048	0.9037766236826776	-0.09085784509514344	27.521505940581097	0.0012714983801890808	0.07916551208889328	5.182800374834873	3118650	4.998407188661976
2011-11-03T00:00:00Z	6266	3.16831638515488	1203461.92637996	125	6250	2.89339695	7.4780521061677	4.6176140280880946e-4	-0.3858722257176812	0.024609789735226872	-0.28761178183251335	50.128	-0.026870251934207	0.040358652938147443	0.0014630062185512537	0.0462943512	50	1.022991688752802	0.9730422546438813	0.8973521221650143	-0.0955289618266184	27.656579048007195	0.0012727634799228034	0.07929234592779738	5.19095165260242	3115400	5.018814999078477
2011-11-04T00:00:00Z	6180	3.12011817182934	1203461.92637996	147	7350	3.09651899	8.79418927685322	5.01054852750809e-4	-0.0649904636551708	0.1475629645034553	-0.28761178183251335	42.04081632653061	-0.01521256322486364	-0.01871950135998568	0.0015633503511510733	0.04212951006802721	50	1.0185199107831326	0.9671651740899245	0.8917720928542444	-0.10041171423879465	27.769619381703546	0.0012741362329440386	0.07940776924305225	5.198871770441063	3112700	5.042824032971325
2011-11-05T00:00:00Z	5646	2.97781759789597	1203461.92637996	146	7300	3.7509394	8.73436486000388	6.643534183492739e-4	-0.2826987596382511	0.059065694168801475	-0.28761178183251335	38.67123287671233	-0.04560743090379116	-0.16568788484345942	0.0019783233003828112	0.05138273150684931	50	1.014048132813463	0.9579656821243094	0.8861106361159558	-0.10395211237539712	27.872803218571	0.0012759563792956803	0.07954854384992033	5.206320277794769	3109050	5.066661585066393
2011-11-06T00:00:00Z	4891	2.96272057685564	1203461.92637996	144	7200	2.20723719	8.6147160263052	4.512854610509098e-4	-0.19856325456157597	0.06337880880629121	-0.28761178183251335	33.96527777777778	-0.0050698273295842755	-0.09046565030778109	0.001337032721491315	0.030656072083333333	50	1.0095763548437935	0.9519723420436054	0.8799668504625492	-0.10791755947230608	27.96378512828013	0.0012771927778191076	0.0796325330885048	5.213338738819725	3105350	5.090171753209067
2011-11-07T00:00:00Z	5502	3.01775768731736	1203461.92637996	132	6600	3.52656792	7.89682302411309	6.409610905125409e-4	-0.31858518262240243	-0.010641175858890572	-0.28761178183251335	41.68181818181818	0.0185765444408299	-0.07575285927343811	0.0019342652581655385	0.05343284727272727	50	1.005104576874124	0.944163795144634	0.872848078496396	-0.11137483653492437	28.075594577286193	0.0012789488356013338	0.07977892445089584	5.2206750612507316	3099900	5.111705406565702
2011-11-08T00:00:00Z	5819	3.05656711104617	1203461.92637996	149	7450	4.09145684	8.9138381105519109	7.031202680873003e-4	-0.10801811338692457	-0.0066666666666664876	-0.28761178183251335	39.053691275167786	0.012860351211070764	-0.03608967277126851	0.002149134286545608	0.05491888375838927	50	1.0006327989044543	0.9351369980771509	0.8665951408479129	-0.114584756907002	28.180189995474695	0.001271439621534478	0.07991284916355892	5.228382958462167	3093600	5.1360110861960555
2011-11-09T00:00:00Z	6543	2.9195672238457	1203461.92637996	161	8050	3.36284143	9.63173111274402	5.139601757603546e-4	-0.09689367618136657	0.0454545454545463	-0.28761178183251335	40.63975155279503	-0.04482148836364952	-0.1032720941904205	0.0015005412835119064	0.041774427701863355	50	0.993159622415003	0.9270414270599678	0.8592759540699632	-0.11939373548628289	28.289095065696987	0.0012728477316050542	0.08002729965041334	5.235786505118373	3090800	5.162289917480166
2011-11-10T00:00:00Z	6214	2.85670208533022	1203461.92637996	141	7050	3.28109673	8.43524277575717	5.280168538783392e-4	-0.18335984746653555	0.12800000000000034	-0.28761178183251335	44.0709219858156	-0.021532348356984587	-0.09835327724362564	0.0015083868475637538	0.04654037914893617	50	0.9856864459255517	0.91853014688261	0.852205382719282	-0.1220073262444229	28.407192064996813	0.0012742943531225293	0.08015480753849262	5.242984182801054	3087700	5.18527475471938
2011-11-11T00:00:00Z	5070	3.06786173348919	1203461.92637996	119	5950	2.16627619	7.11910560507164	4.2727341025641026e-4	-0.08844948428031107	-0.19047619047619213	-0.28761178183251335	42.60504201680672	0.07391728008437437	-0.01674822409354826	0.0013108157450630686	0.03640800319327731	50	0.9782132694361002	0.9080460450395232	0.846355812272125	-0.12432778150996142	28.521766459213122	0.0012754649652054234	0.08025455549244681	5.250778050564039	3082700	5.2046438516173525
2011-11-12T00:00:00Z	4677	3.02552299590883	1203461.92637996	143	7150	2.34344029	8.55489160945586	5.01056294633312e-4	-0.15107070668373968	-0.02054794520547898	-0.28761178183251335	32.70629370629371	-0.013800731994595639	0.016020255252224613	0.0015159573416579557	0.032775388671328676	50	0.9711460685261301	0.90044451440282125	0.8377287393490388	-0.12403714656711647	28.609476009936373	0.0012768377221770216	0.08034435107784771	5.258332360141871	3081400	5.227977499673463
2011-11-13T00:00:00Z	5577	2.98637330333139	1203461.92637996	144	7200	2.89395222	8.6147160263052	5.189084131253362e-4	0.057566014599159665	0	-0.28761178183251335	38.729166666666664	-0.012939809953643966	0.007983448274036409	0.0015496542318315602	0.04019378083333333	50	0.9640788676161598	0.8919145366296438	0.830476964082682	-0.12458822206109574	28.714133595373642	0.0012782593890622966	0.08045447102533629	5.265758040424971	3077450	5.251441688099564
2011-11-14T00:00:00Z	5407	2.22422446434833	1192497.75008948	143	7150	2.71019744	8.49929832916981	5.012386609950064e-4	-0.1640157260001719	0.07629337813663173	-0.18777995900261202	37.81118881118881	-0.25520883076903345	-0.26295458588474097	0.0011148672922622923	0.0379048593006993	50	0.9572851785495592	0.8829422164063424	0.8206816616697888	-0.12595058826595143	28.815970756500185	0.0012796326456677623	0.08055831995492725	5.271087312930034	3071800	5.274569275681179
2011-11-15T00:00:00Z	6239	2.3223841157218	1192497.75008948	165	8250	3.09375572	9.7810984737963	4.95873652828979e-4	1.2169227289993145e-4	0.09729370810737015	-0.18777995900261202	37.81212121212121	0.04413207971895483	-0.24019855237959464	0.0011516090947349673	0.03750006933333333	50	0.9504914894829586	0.8754913725006228	0.8071746681982915	-0.12684677660735322	28.844812184478602	0.0012807502161746582	0.08064790918597747	5.276714489806491	3070050	5.301243242257761
2011-11-16T00:00:00Z	5878	2.54678093074226	1192497.75008948	135	6750	3.5893076	8.00271693310608	6.106341612793467e-4	-0.07857390307019119	-0.16912994772897516	-0.18777995900261202	43.54074074074074	0.09662347132903859	-0.12768546312572993	0.0015551514376060342	0.05317492740740741	50	0.943697800416358	0.8711292653815561	0.7966914428419158	-0.12687733073516064	28.851161199511296	0.001282423186479533	0.08079359391860051	5.28307553345236	3066950	5.323046784093
2011-11-17T00:00:00Z	4882	2.27909583576856	1192497.75008948	139	6950	3.04744897	8.23983447186477	6.242214195002049e-4	-0.043232324587825666	-0.023165700038178083	-0.18777995900261202	35.12230215827338	-0.10510723232707864	-0.2021933797464539	0.0014226604377804563	0.043848186618705036	50	0.9369041113497574	0.8654998781104811	0.7845025982930889	-0.1271169344352758	28.945323571349725	0.0012841333821493966	0.08091372593673395	5.288656784142896	3061550	5.3454690721485765
2011-11-18T00:00:00Z	4941	2.10506600321449	1192497.75008948	133	6650	3.21931668	7.88415816372673	6.515516454159077e-4	-0.0997894545612299	0.10746470148020659	-0.18777995900261202	37.150375939849624	-0.07635915516268033	-0.31383283013204044	0.0013715592181034893	0.048410777142857145	50	0.9254769505204228	0.8577829024191762	0.7722547184102003	-0.1287503049037456	29.02742630165772	0.0012859184551505362	0.08104635820287877	5.293686943629057	3055350	5.366895808460077
2011-11-19T00:00:00Z	4587	2.20345672180012	1192497.75008948	123	6150	3.14377243	7.29136431682999	6.853656921735338e-4	-0.2488491350174532	-0.1476964700790916	-0.18777995900261202	37.292682926829265	0.04673996845485373	-0.2717104696346131	0.0015101736413109651	0.051118250894308936	50	0.9140497896910881	0.8518413844384384	0.7557238536910884	-0.13246729808712013	28.95949757908282	0.0012877667510783708	0.08118275523729239	5.298961373003852	3054000	5.386731866019874
2011-11-20T00:00:00Z	4893	2.20198950964348	1192497.75008948	143	7150	4.09467568	8.47695201062347	8.36843588800327e-4	0.009977964022836128	-0.015991707127787302	-0.18777995900261202	34.21678321678322	-6.658683794985576e-4	-0.26265430139390344	0.001842720803750722	0.05726819132867133	50	0.9026226288617535	0.8486096562133689	0.7391743228812054	-0.1337213977683229	28.835315879818456	0.0012897506713462745	0.08129052826974695	5.304218834770182	3055350	5.409847906529884
2011-11-21T00:00:00Z	4856	2.27987916540035	1192497.75008948	118	5900	2.58214243	6.99496739338162	5.317426750411862e-4	-0.20791764596949003	-0.1769947209201126	-0.18777995900261202	41.152542372881356	0.035372400920057556	0.02502207036389481	0.0012123090461806493	0.04376512593220339	50	0.8960934779036678	0.8436395068651029	0.7187400246502463	-0.13815120533055392	28.755166289450617	0.0012909351122895386	0.08137207655997217	5.309706859880868	3054250	5.428881269926354
2011-11-22T00:00:00Z	5267	2.32245859614261	1192497.75008948	140	7000	2.94898789	8.29911385655445	5.598989728498197e-4	0.160314344281979	-0.15151515151515005	-0.18777995900261202	37.621428571428574	0.018676178715279823	3.207067267885222e-5	0.0013003421824664815	0.042128398428571426	50	0.889564326945582	0.8375524174875106	0.7016076427282364	-0.13785901679678833	28.854893877603285	0.0012844839509430406	0.08146799939288009	5.315288938226464	3053100	5.451466127266262
2011-11-23T00:00:00Z	5386	2.33032356750438	1192497.75008948	134	6700	3.5297893	7.94343754841641	6.553637764574824e-4	0.0077544953115726845	-0.007407407407406863	-0.18777995900261202	40.19402985074627	0.0033864850701033067	-0.08499253336830737	0.0015272096535675433	0.0526834223880597	50	0.8830351759874963	0.8333098596320383	0.6820039564201855	-0.13625772032752734	28.96141372455249	0.001278387865994681	0.0815915938964873	5.320898180877162	3052800	5.47309803903269
2011-11-24T00:00:00Z	4934	2.43887900029223	1192497.75008948	113	5650	3.93691281	6.69857046993325	7.979150405350628e-4	-0.27731602651413434	-0.18705035971222783	-0.18777995900261202	43.663716814159294	0.04658384539452842	0.07010813762896784	0.001946018236378288	0.06967987274336283	50	0.8765060250294104	0.827731128855706	0.6585791478548093	-0.13791760058827718	29.021540307264452	0.0012804884072515174	0.08177878277467901	5.326804956942588	3049600	5.491284752915097
2011-11-25T00:00:00Z	5280	2.49616100292227	1192497.75008948	135	6750	4.39227399	8.00271693310608	8.318700738636363e-4	-0.15000228267715343	0.015037593984962516	-0.18777995900261202	39.111111111111114	0.02348702113683232	0.1857875235791029	0.002076481637876477	0.06507072577777777	50	0.8699768740713247	0.8222542323195035	0.6376036289024559	-0.13837845918534541	29.0568708319161	0.0012827675033442946	0.08195705873571402	5.332876630923197	3047300	5.513040729925283
2011-11-26T00:00:00Z	4570	2.47179996902396	1192497.75008948	120	6000	2.73075646	7.11352616276097	5.975397067833698e-4	-0.1669538041052433	-0.02439024390243849	-0.18777995900261202	38.083333333333336	-0.009759400082683056	0.12178285353597329	0.0014769986287177196	0.04551260766666666	50	0.8634477231132389	0.8174894311589861	0.6201178190116752	-0.1374521785154096	29.145829547728365	0.001283473745694791	0.08207130031017149	5.33886950755066	3043600	5.532348409975665
2011-11-27T00:00:00Z	4979	2.47756495119813	1192497.75008948	114	5700	2.5539407	6.75784985462292	5.129424984936735e-4	-0.0740691532629788	-0.20279720279720126	-0.18777995900261202	43.675438596491226	0.0023323012567422197	0.12514838983009868	0.001270848356247925	0.04480597719298246	50	0.8569185721551532	0.8126281339055192	0.6033818699322424	-0.13605952717291517	29.26145479806883	0.0012846722958328198	0.08219344758406398	5.344882014266271	3040300	5.550694727470509
2011-11-28T00:00:00Z	5801	2.5412402521917	1192497.75008948	127	6350	3.07555433	7.52848185558868	5.301765781761766e-4	-0.01760052184125671	0.07627118644067621	-0.18777995900261202	45.67716535433071	0.025700759515013827	0.11463813115966381	0.0013473060612305596	0.048433926456692915	50	0.8503894211970674	0.808444028588907	0.5805066752517223	-0.13513860324314278	29.382121769093757	0.0012861248344031653	0.08232614327298643	5.351100867891084	3038050	5.571159847277771
2011-11-29T00:00:00Z	6412	2.75769848275862	1090715.68005127	138	6900	5.03436591	7.8617993960362504	7.851475218340611e-4	-0.04673526143773932	-0.052694115067817626	-0.2571045653534675	46.46376811594203	0.08517818430596447	0.1874047990947625	0.002165200129703481	0.0729618247826087	50	0.8436703398106231	0.8028509057594132	0.565901389365883	-0.13578819406702636	29.506181905899574	0.001287943163257838	0.08252525215913134	5.358024536456291	3034500	5.5925035626775355
2011-11-30T00:00:00Z	6603	2.9660415458796	1090715.68005127	162	8100	2.9756703	8.78360282822736	4.506542935029532e-4	0.0842257694841253	0.10576847551076218	-0.2571045653534675	40.75925925925926	0.0755496166181906	0.2728024499430486	0.0013366593573587782	0.03673667037037037	50	0.8385472204609314	0.7986540729743381	0.5543811247691529	-0.13410683970770826	29.614311166314202	0.0012890728622092292	0.08262562931110225	5.3655802667189745	3032500	5.616370240149678
2011-12-01T00:00:00Z	6330	3.08258945002922	1090715.68005127	182	9100	4.53891441	9.86799823911963	7.170480900473934e-4	0.23631884679072446	0.47314987330691816	-0.09368492999843647	34.78021978021978	0.03929409023670871	0.2639370176461646	0.0022103648775436972	0.049878180329670334	50	0.8338718261396096	0.794522876557198	0.5383790834345498	-0.12894433992424062	29.70487778419064	0.0012906991397432673	0.08276111601908794	5.373402429595767	3032200	5.643199016087799
2011-12-02T00:00:00Z	5890	3.10040233313852	1090715.68005127	146	7300	4.53895389	7.91608649951354	7.706203548387097e-4	-0.11785333186515345	-0.010825127805553558	-0.09368492999843647	40.342465753424655	0.005778545407378655	0.24206825181102576	0.00238923314610597	0.06217745054794521	50	0.829196431818288	0.7893363920555413	0.5223010915445363	-0.12972788591242917	29.81163067783162	0.0012921757428204686	0.08292971643737726	5.381198052426283	3030100	5.664680088629737
2011-12-03T00:00:00Z	5707	2.80385618527177	1090715.68005127	152	7600	4.64832001	8.24140512278123	8.144944822148239e-4	-0.10545525558288016	0.15855413113185168	-0.09368492999843647	37.546052631578945	-0.09564763408191546	0.13433781875922968	0.0022837253918277615	0.06116210539473684	50	0.8245210374969661	0.7841000011702788	0.5048575865985804	-0.1294503044341827	29.911626386280822	0.0012942688645511803	0.0830969939313195	5.388192014348736	3028250	5.687051344881275
2011-12-04T00:00:00Z	5085	2.81969397603741	1090715.68005127	136	6800	2.850854	7.37388879406741	5.606399213372665e-4	-0.01392920383830687	0.09115901547044114	-0.09368492999843647	37.38970588235294	0.0056485745769820905	0.13809083982796455	0.0015808330089207778	0.041924323529411764	50	0.8198456431756443	0.7781737497772389	0.4856077607157241	-0.129358397415822	30.01179080151153	0.0012956475857487878	0.08321159410537268	5.395355558047446	3023600	5.707001836477224
2011-12-05T00:00:00Z	6176	2.87479622735242	1090715.68005127	158	7900	3.1576801	8.5667237460489	5.112823996113989e-4	-0.025865434964314593	0.13790853327082053	-0.09368492999843647	39.08860759493671	0.01954192610378458	0.13125715873304133	0.001469832713514542	0.039970634177215185	50	0.8151702488543227	0.7723308236165533	0.470350859036621	-0.13017883393593535	30.116681925661126	0.0012964775831906456	0.08332018562905417	5.402675958622291	3019550	5.730209367139852
2011-12-06T00:00:00Z	7805	3.02536045149036	1090715.68005127	171	8550	4.11239046	9.27158076312888	5.268917950032031e-4	0.06150600664565786	0.17932044511380063	-0.09368492999843647	45.64327485380117	0.052373877044010086	0.09705991079343379	0.0015940375988174565	0.04809813403508772	50	0.8104948545330009	0.7673614963144947	0.45020817369379024	-0.13131568669610852	30.239140053777607	0.001297378138336773	0.0834509339498915	5.410405713283909	3016050	5.755345812538237
2011-12-07T00:00:00Z	6097	2.98550242109877	1090715.68005127	138	6900	3.88469248	7.48232833515664	6.371481843529604e-4	-0.1314480579151759	-0.14814814814814825	-0.09368492999843647	44.18115942028985	-0.013174638536692318	0.006561228127840879	0.0019022074469844487	0.05629989101449275	50	0.805819460211679	0.7618930659767243	0.4325008024839778	-0.13293518284127195	30.356401440852167	0.00129852477620175	0.08360352615729065	5.417945664065716	3011000	5.775582396869653
2011-12-08T00:00:00Z	5588	2.99188048305085	1090715.68005127	164	8200	2.79302224	8.89204236931658	4.998250250536865e-4	0.1260278142443576	-0.09890109890109988	-0.09368492999843647	34.073170731707314	0.0021363445921216417	-0.029426223779981497	0.0014954167373985269	0.03406124682926829	50	0.8011440658903574	0.7579087337068362	0.414777078144981	-0.13037202230976427	30.446506363542927	0.0012995055462111267	0.08369592372544267	5.4254883503206495	3007300	5.799682311621409
2011-12-09T00:00:00Z	5426	2.95579195207481	1090715.68005127	147	7350	2.98004826	7.97030627005816	5.492164135643199e-4	-0.10585023295148577	0.006849315068494066	-0.09368492999843647	36.91156462585034	-0.012062156620387454	-0.04664245653476906	0.0016233694551608072	0.04054487428571428	50	0.7927700771433289	0.7543787648300644	0.39493978935597035	-0.1314560869714642	30.544279923485977	0.001300636194722372	0.08380608972760145	5.433038488013099	3003500	5.821266035105753
2011-12-10T00:00:00Z	5555	3.06897526709527	1090715.68005127	144	7200	2.88171492	7.80764695842432	5.187605616561656e-4	-0.18938279453277118	-0.05263157894736881	-0.09368492999843647	38.576388888888886	0.038292043843279	0.09455516414006193	0.0015920633332672232	0.04002381833333333	50	0.7878535498486194	0.7504609234019214	0.3753732089090677	-0.13159845216390906	30.645700651594574	0.0013012199856970597	0.08391313476152186	5.440887735320209	3003350	5.842411559975123
2011-12-11T00:00:00Z	5047	3.2492688471654	1090715.68005127	152	7600	220.26891875	8.24140512278123	0.04364353452546067	-0.022979499005414072	0.11764705882353055	-0.09368492999843647	33.203947368421055	0.058747159680037075	0.1523480472628036	0.14180957711376693	2.8982752467105266	50	0.78293702255391	0.7467587416555426	0.354731136906906	-0.13029913370633428	30.73092477354328	0.0014199160343017709	0.09184994371986772	5.449165184216553	3002200	5.8646987417169125
2011-12-12T00:00:00Z	4898	3.18733535651666	1155038.33396364	127	6350	177.25090441	6.96904576736711	0.036188424746835444	-0.021078467721791894	-0.18649813231326196	-0.04023691265579066	38.56692913385827	-0.019060746759311575	0.10871696789865237	0.11534464569223106	2.791352825354331	50	0.7781669281834269	0.7436629624286628	0.3329311995497821	-0.13004280368741558	30.828865090484555	0.0015182178964513455	0.09949272486054851	5.457295271188043	3000000	5.883506681939338
2011-12-13T00:00:00Z	5080	3.24108840853302	1155038.33396364	132	6600	4.29630975	7.57907924583361	8.457302657480315e-4	-0.11406484245150095	-0.18254724415775903	-0.04023691265579066	38.484848484848484	0.016864573696790064	0.07130653041239676	0.0027410865610614952	0.06509560227272727	50	0.7733968338129439	0.7399165660524489	0.3161778382409712	-0.1315201244141999	30.924393384205796	0.0015188617103408513	0.09965896457609216	5.465551389467027	2999550	5.904036005681801
2011-12-14T00:00:00Z	5553	3.1550865043834	1155038.33396364	153	7650	3.60771474	8.78484185312531	6.49687509454349e-4	0.01974828030321918	0.1740786369730194	-0.04023691265579066	36.294117647058826	-0.026534883751765936	0.056802527469469455	0.002049820293145879	0.04715966980392157	50	0.7686267394424608	0.7370362778091669	0.30165144041000524	-0.13161041901541845	31.016299081836927	0.0015203564916841537	0.09978660147037192	5.473519599068077	2998650	5.9278187297008245
2011-12-15T00:00:00Z	5030	3.20313854061952	1155038.33396364	112	5600	7.89071743	6.4307339055558	0.0015687310994035785	-0.24338061137525235	-0.27679900314621986	-0.03141256754826516	44.910714285714285	0.015230021797931759	0.07061046013216665	0.005024863044368034	0.14090566839285715	50	0.7638808213599436	0.7334439024571133	0.27524242880144784	-0.13567621079688175	31.133149794724822	0.0015242373621936673	0.10017075928369314	5.481637786850597	2994450	5.9451101271366715
2011-12-16T00:00:00Z	4943	3.2091377773232	1155038.33396364	118	5900	2.68758378	6.77523750763915	5.437151082338662e-4	-0.30731323012541933	-0.14994013052026534	-0.03141256754826516	41.889830508474574	0.0018729245168771502	0.08571165675938541	0.0017448566939346725	0.045552267457627124	50	0.7591349032774264	0.7289410357562943	0.2568430056741126	-0.1367124497289877	31.24224696279777	0.0015249343894282866	0.10029227964714503	5.489745123226824	2991700	5.963383748564162
2011-12-17T00:00:00Z	4591	3.19254170426651	1155038.33396364	150	7500	3.49735366	8.61259005208364	7.617847222827271e-4	0.07620825827971034	0.10309675859393197	-0.03141256754826516	30.606666666666666	-0.005171505310231139	0.04026309318816801	0.002432029495560687	0.04663138213333333	50	0.7543889851949092	0.725654370524035	0.24069182950397505	-0.13541192939353996	31.321248558220553	0.0015248368381129492	0.10041229852078974	5.497827002374644	2990900	5.986702892994188
2011-12-18T00:00:00Z	4600	3.19401080888369	1155038.33396364	144	7200	3.21175952	8.2680864500003	6.982085913043479e-4	0.0034287070003649056	0.003237473079113151	-0.03141256754826516	31.944444444444443	4.6016771377388466e-4	-0.017006299226337007	0.002230085787481542	0.04460777111111112	50	0.7496430671123919	0.7235802807662316	0.22619242133093137	-0.13610691762519433	31.402845691812924	0.0015262259181773004	0.10053224712742445	5.505917442946927	2990050	6.009086535092638
2011-12-19T00:00:00Z	5606	3.52577391934541	1155038.33396364	159	7950	4.14417376	9.12934545520865	7.392389867998573e-4	0.15793535157764227	0.30998500511465243	-0.03141256754826516	35.257861635220124	0.1038703781273902	0.10618228864333235	0.002606389539822263	0.05212797182389937	50	0.747408480537568	0.7219099475706267	0.2069196564048637	-0.13373920107653048	31.493918451504413	0.001527397224709832	0.10067161961753163	5.514919289301298	2988800	6.033791412397504
2011-12-20T00:00:00Z	6292	3.95255082729398	1155038.33396364	134	6700	5.88158532	7.69391377986139	9.347719834710744e-4	0.055209072752301136	0.015151515151514916	-0.03141256754826516	46.95522388059702	0.12104488765059696	0.21951342545542651	0.0036947337765998295	0.08778485552238806	50	0.7451738939627442	0.7196193855118708	0.1918058909329696	-0.13198314616266896	31.60931227586928	0.0015297195664284464	0.10090981735489804	5.525016688828131	2987550	6.054605315948788
2011-12-21T00:00:00Z	5393	3.88899325073057	1155038.33396364	149	7450	4.28248176	8.55517278506975	7.940815427405895e-4	0.0092274645825825	-0.026143790849672666	-0.03141256754826516	36.19463087248322	-0.016080141493568956	0.23261065752953014	0.0030881777602478713	0.057482976644295296	50	0.7420487286437811	0.7138408701511845	0.17474548048326535	-0.1306410154752983	31.70242309011315	0.0015309460355227339	0.10106311150393749	5.535009996357974	2985200	6.077705845734054
2011-12-22T00:00:00Z	5723	3.90306042051432	1155038.33396364	148	7400	3.48331211	8.49775551805586	6.08651425825616e-4	0.21483847460048522	0.3214285714285683	-0.03141256754826516	38.66891891891892	0.003617175159948527	0.21851127293402306	0.002375603290029569	0.04707178527027027	50	0.738923563324818	0.7106886502088354	0.16113003662997336	-0.1266467105137299	31.799360883853144	0.0015318838799303267	0.10118727884094877	5.545018381071713	2984750	6.100677664074579
2011-12-23T00:00:00Z	5356	3.93796507597896	1155038.33396364	142	7100	2.54099651	8.15325191597251	4.7442055825242717e-4	-0.01757560422752158	0.20338983050847048	-0.03141256754826516	37.71830985915493	0.008942893961154885	0.2271100056239057	0.0018682515897245002	0.03578868323943662	50	0.7357983980058549	0.7082395473312707	0.150025154240401	-0.125017582174176	31.895858851346343	0.001532729564045118	0.10128306266843519	5.555122476819613	2984600	6.122729308544725
2011-12-24T00:00:00Z	4523	3.93941911864407	1155038.33396364	145	7250	2.26243962	8.32550371701418	5.002077426486844e-4	0.048098341085836216	-0.03333333333333377	-0.03141256754826516	31.193103448275863	3.692370645893561e-4	0.23394445039807432	0.0019705279446840204	0.03120606372413793	50	0.7326732326868917	0.7050020012885853	0.13829981644328837	-0.12378444448785264	31.97430348870926	0.001533534027517586	0.10136566005590598	5.565235953856994	2984450	6.145246957853757
2011-12-25T00:00:00Z	5138	4.23386687784921	1155038.33396364	174	8700	2.95722873	9.99060446041701	5.75560282210977e-4	0.4914532145717003	0.20833333333333104	-0.03141256754826516	29.528735632183906	0.07474395344521945	0.3255643550338989	0.0024368456150585995	0.03399113482758621	50	0.7295480673679285	0.703603183750755	0.13206908866870673	-0.11823616378007885	32.047620964022485	0.0015347136122059234	0.10145658715328097	5.576150931604526	2984750	6.172287074316421
2011-12-26T00:00:00Z	5538	3.99912196405611	1159929.49722439	177	8850	3.20939154	10.1742838905499	5.795217659804984e-4	0.27135371344453785	0.11445929398422217	-0.02731095539815165	31.28813559322034	-0.05544456653118712	0.13425365764761832	0.0023175782229811963	0.036264311186440676	50	0.7264341393425274	0.7024568955485577	0.12550817177929874	-0.11400353221681299	32.12504712672474	0.0015357044373394177	0.10155232706338081	5.586381506499444	2986350	6.199875792689521
2011-12-27T00:00:00Z	4989	4.0955185458796	1159929.49722439	145	7250	3.10599914	8.36075916846583	6.225694808578874e-4	0.1753325955605638	0.08667180419280096	-0.02731095539815165	34.40689655172414	0.024104436596307233	0.03617100066073031	0.0025497448549521126	0.042841367448275866	50	0.7233202113171262	0.7007322132025019	0.11439285871548119	-0.11270439135634279	32.21307394348636	0.0015367821070775077	0.10166684062430528	5.596876665834288	2985300	6.222454524854326
2011-12-28T00:00:00Z	4967	4.20729587609585	1159929.49722439	155	7750	3.59361524	8.93736324904968	7.234981356955909e-4	0.32251580625689624	0.04467361134387815	-0.02731095539815165	32.04516129032258	0.02729259529997896	0.08184705008307369	0.0030439707226750956	0.046369228903225805	50	0.7202062832917251	0.6989298653538208	0.10373033111606432	-0.11119955154364553	32.29320091532821	0.0015382233416813712	0.10179085155637378	5.607633640837291	2984600	6.246607076322515
2011-12-29T00:00:00Z	4968	4.17335222676797	1159929.49722439	138	6900	3.66615096	7.95713631205714	7.379530917874396e-4	0.05693770200830772	-0.06361905856787975	-0.02731095539815165	36	-0.008067806573988312	0.06925124828532203	0.0030797381788614194	0.05313262260869565	50	0.7170923552663239	0.6962819404901116	0.09294583810254486	-0.10889720305826686	32.385471567050914	0.0015391898193390454	0.10193152118112156	5.6182455647462435	2983250	6.268081965076931
2011-12-30T00:00:00Z	4892	4.31063509000584	1159929.49722439	142	7100	3.25513587	8.18777794429067	6.653998098937041e-4	0.04146360544619987	0.004234632840244057	0.06345724961968702	34.45070422535211	0.032895105847365214	0.09463517497910656	0.0028682957694110157	0.04584698408450705	50	0.7142271072546702	0.6944624319989754	0.07714276501526479	-0.10615679382442393	32.47343734502099	0.0015404551744291099	0.10205451595311284	5.629233606088726	2981900	6.290180858175917
2011-12-31T00:00:00Z	5027	4.71430633138515	1159929.49722439	151	7550	4.10688148	8.70672161681614	8.16964686691864e-4	-0.00875281053967425	0.0457891693715653	0.06345724961968702	33.29139072847682	0.09364542183475888	0.19670088137455966	0.0038514217949895397	0.05439578119205298	50	0.7122283741482297	0.6927560596379445	0.0625717500347158	-0.10489786250355469	32.55818629306789	0.0015425259619233098	0.10220275568477379	5.641327596037726	2981350	6.3137153232032315
2012-01-01T00:00:00Z	4831	5.2948427773232	1159929.49722439	153	7650	3.44370788	8.82204243293291	7.128354129579796e-4	-0.10599472971531809	-0.11696609870943919	0.06345724961968702	31.575163398692812	0.12314355604623528	0.25059264499429923	0.003774351437720759	0.04501578928104575	50	0.7102296410417891	0.690475979864633	0.05187814943047144	-0.10486837585269979	32.63753397452045	0.0015439625431757592	0.1023233876790199	5.655012096797516	2979950	6.33752825561522
2012-01-02T00:00:00Z	5390	5.2048778918761	1159929.49722439	151	7550	5.54740864	8.70672161681614	0.0010292038293135434	0.09987701844228036	-0.14424231616898997	0.06345724961968702	35.6953642384106	-0.016991040004512015	0.3015051650480425	0.005356880257428285	0.07347561112582782	50	0.7082309079353486	0.6889167082763179	0.04283836861756585	-0.10248783048336768	32.7287854616707	0.0015462076102312292	0.10252194544507892	5.668450200610875	2978750	6.3610370763931865
2012-01-03T00:00:00Z	5517	4.87050882875511	1159929.49722439	159	7950	5.46500094	9.16800488128322	9.905747580206635e-4	0.11243225453638295	0.096551724137931	0.06345724961968702	34.698113207547166	-0.06424148079302328	0.1892288544646461	0.004824603104481598	0.06874215018867924	50	0.7056138153043596	0.6874943475649392	0.03433228832773497	-0.09832910277487615	32.80633912623651	0.0015469202935242496	0.10268470040449997	5.680985841237601	2978900	6.385815631092772
2012-01-04T00:00:00Z	5778	5.58570626709527	1159929.49722439	149	7450	14.19312876	8.59140080069937	0.0024564085773624094	0.1651112514215698	-0.038709677419354827	0.06345724961968702	38.77852348993289	0.14684244777828748	0.32762383050619026	0.013720776785119787	0.1905117954362416	50	0.7029967226733707	0.6872810836075942	0.029944917537467464	-0.09682522259802417	32.89622102290571	0.0015535275843911978	0.10320518633700769	5.695470104983068	2979300	6.409040561705246
2012-01-05T00:00:00Z	6717	6.87400087726476	1159929.49722439	147	7350	5.9533829	8.4760799845826	8.86315751079351e-4	-0.01058091332851796	0.06521739130434723	0.06345724961968702	45.69387755102041	0.23064130990178988	0.6471173540480892	0.006092535250453034	0.08099840680272109	50	0.7003796300423817	0.6864281228519934	0.02195953860382197	-0.09452055403654386	33.000755040746974	0.0015557517483901196	0.10342402240154458	5.713484035325814	2978950	6.431920672542622
2012-01-06T00:00:00Z	6362	6.68331663997662	1159929.49722439	171	8550	6.13445621	9.85992977798385	9.642339217227286e-4	0.06345724961968857	0.204225352112678	0.06345724961968702	37.2046783625731	-0.02773992041793505	0.5504250534849995	0.006444280613879426	0.07174802584795321	50	0.6977625374113926	0.6861059157549448	0.01791328954962109	-0.09237753544777635	33.09260114293531	0.0015579020975619944	0.1036169748862344	5.73097805351753	2980450	6.458621025010671
2012-01-07T00:00:00Z	5955	6.79622798071303	1159929.49722439	184	9200	4.66858558	10.6095150827429	7.839774273719563e-4	0.4179429994929238	0.21854304635762234	0.06345724961968702	32.36413043478261	0.016894507146500315	0.4416178124589907	0.005328089328152707	0.05074549543478261	50	0.6951454447804036	0.6861955841569645	0.011047876768413673	-0.08593278620834773	33.16645208498851	0.0015599155424758301	0.10375454941031233	5.748721143875648	2981450	6.4873239540267935
2012-01-08T00:00:00Z	6116	7.09665056633548	1250757.73927466	163	8150	3.59259715	9.57473527320661	5.874096059516024e-4	0.07677571423251095	0.08531956698189047	0.1467312354177095	37.52147239263804	0.04420431252085977	0.3402948613940113	0.00416864071274734	0.04408094662576687	50	0.6927565000557107	0.6851951730806334	0.0048052496550845935	-0.0843805230787582	33.2496051922689	0.0015614852054145853	0.1038747500914788	5.767279364605335	2981100	6.513178544173636
2012-01-09T00:00:00Z	6016	6.28853834248977	1250757.73927466	164	8200	6.52666106	10.196782731553	0.00108488381981383	0.2793464123027476	0.1711391704380396	0.1467312354177095	36.68292682926829	-0.1138723424933965	0.20820093633802128	0.006822333498046032	0.07959342756097561	50	0.6922516520552437	0.684775834557739	0.0025045431023408833	-0.07866207676123162	33.33220569774282	0.0015640716129471642	0.10408777183603615	5.78362330526969	2981150	6.5407529205736
2012-01-10T00:00:00Z	6309	6.52847455523086	1250757.73927466	141	7050	4.76118333	8.76674612895719	7.546652924393723e-4	0.1228410013465091	-0.04376729261403578	0.1467312354177095	44.744680851063826	0.03815452807529418	0.340409140968444	0.0049268131594062976	0.06753451531914893	50	0.6917468040547768	0.6838334341252101	-0.001960083119710428	-0.07362494685085354	33.43505768992737	0.0015660010414226529	0.10427080755566581	5.800614769804569	2980100	6.564411609422045
2012-01-11T00:00:00Z	7085	6.88912772121566	1250757.73927466	153	7650	5.68863139	9.51285218248546	8.029119816513762e-4	0.1542755198612482	0.10725275227656472	0.1467312354177095	46.30718954248366	0.055243098971080595	0.233349444420071	0.005531363190490695	0.07436119464052289	50	0.6912419560543099	0.6834117681528353	-0.004077079179831421	-0.07096524080473894	33.543003478415855	0.0015680805819516916	0.10447287616570357	5.81859432520516	2979150	6.590092214957094
2012-01-12T00:00:00Z	6662	6.77356419579194	1250757.73927466	155	7750	41.32223565	9.63720319140684	0.006202677221555089	0.3828583586770953	0.1369882314626858	0.08287119353220795	42.980645161290326	-0.01677476889676932	-0.014611095236401028	0.04201423234597978	0.5331901374193548	50	0.6905621490349787	0.683639143834171	-0.008862990924344243	-0.0633848324453787	33.644549992105226	0.0015842977776005644	0.10592448395750131	5.836278611710688	2978550	6.616124612931541
2012-01-13T00:00:00Z	6554	6.45436889012273	1250757.73927466	140	7000	12.63861056	8.7045706244965	0.0019283812267317669	0.1484997507159722	-0.11717721926043967	0.08287119353220795	46.81428571428572	-0.047123685026490114	-0.034256606739897166	0.012446483798114222	0.18055157942857145	50	0.6898823420156474	0.6819236152769066	-0.012138343899212372	-0.05973437925036051	33.75674885124666	0.0015895190123216402	0.10641841895010656	5.853091677163079	2976150	6.639555213264787
2012-01-14T00:00:00Z	6794	6.76172714260666	1250757.73927466	150	7500	10.17800219	9.32632566910339	0.0014980868692964383	0.06163842503157202	-0.1209470370353406	0.08287119353220795	45.29333333333334	0.04762018684031033	-0.0050764686241072665	0.010129654646104363	0.13570669586666667	50	0.6892025349963161	0.6809723861479944	-0.016212204002449312	-0.05650354680774343	33.864492638930514	0.001593458624064005	0.10678825220844103	5.8705210939761265	2974600	6.6647047987176204
2012-01-15T00:00:00Z	6017	7.04692255815312	1250757.73927466	139	6950	23.02838049	8.64239512003582	0.0038272196260594983	0.34392049911585776	-0.0973750319530815	0.08287119353220795	43.28776978417266	0.04217789472003397	-0.007007250493388573	0.026970120317885024	0.33134360417266184	50	0.6880463789111783	0.6815608221720229	-0.015795806098636556	-0.04874623023280956	33.96914633155969	0.0016035843278074567	0.10769238043660799	5.888770196875176	2973700	6.6880133060586635
2012-01-16T00:00:00Z	6812	6.71560766656926	1250757.73927466	175	8750	29.07327978	10.8807132806206	0.004267950642982971	0.605953041255378	0.06707317073170938	0.08287119353220795	38.925714285714285	-0.04701554314663736	0.06791233523916218	0.028661882058555643	0.33226605462857145	50	0.6868902228260405	0.6818139350945895	-0.01621856433517783	-0.040212103716764154	34.064282125697844	0.0016149539783893976	0.10859998138614935	5.906109423358927	2973750	6.717386553381766
2012-01-17T00:00:00Z	6829	5.59962195032145	1250757.73927466	157	7850	7.80493651	9.76155420032821	0.0011429106033094157	0.13340518256370526	0.11347517730496359	0.08287119353220795	43.496815286624205	-0.1661779203992605	-0.1422771272295421	0.006399867301546535	0.09942594280254777	50	0.6857340667409028	0.6804236746970259	-0.018926826858851026	-0.03598779776284877	34.17353700448206	0.0016174240469669053	0.10886759579691542	5.920493319113232	2972550	6.743676033959085
2012-01-18T00:00:00Z	6399	5.9002312881356	1250757.73927466	128	6400	10.68730143	7.95846457096824	0.001670151809657759	-0.03744782797137414	-0.16339869281045627	0.08287119353220795	49.9921875	0.053683863032377266	-0.1435445056468715	0.009854281963279001	0.16698908484375	50	0.6845779106557649	0.6794500422370063	-0.02080060718210607	-0.03314698201269557	34.29674497956221	0.001621776589228486	0.10932285847918433	5.935800829491686	2971900	6.765125985718878
2012-01-19T00:00:00Z	6720	6.31570634161309	1250757.73927466	150	7500	27.54301178	9.32632566910339	0.004098662467261905	0.021576597671890685	-0.03225806451612934	0.08287119353220795	44.8	0.07041674015609245	-0.06759482023707597	0.02588594853661757	0.3672401570666667	50	0.6834217545706271	0.6784620638890754	-0.022258179984185493	-0.03024337383334682	34.40765038606298	0.0016328181489999299	0.11032737475614414	5.952246627687886	2970950	6.790253192192264
2012-01-20T00:00:00Z	6576	6.50149198831093	1250757.73927466	145	7250	24.66002642	9.01544814679995	0.003750004017639903	0.17176360494156295	0.03571428571428603	0.08287119353220795	45.351724137931036	0.029416447923446	0.007300961409304252	0.02438062107681963	0.3401382954482759	50	0.6822655984854894	0.6768493290664461	-0.022699201480343427	-0.0253104522373384	34.5208691324123	0.0016427359804069648	0.11125639213150693	5.968990441354491	2968900	6.814485991249312
2012-01-21T00:00:00Z	6164	6.18056832554062	1250757.73927466	164	8200	4.87582481	10.196782731553	7.910163546398443e-4	0.1918850720757086	0.09333333333332905	0.08287119353220795	37.58536585365854	-0.049361540912039814	-0.08594827990086595	0.004888930626471628	0.059461278170731706	50	0.6817448289737393	0.6765763150451706	-0.02247464020245428	-0.01838207781316997	34.608475078854376	0.0016447614301097733	0.11141770989062687	5.9847730669039185	2968400	6.841985456246203
2012-01-22T00:00:00Z	5238	6.30296722676797	1307728.36060407	136	6800	3.04349878	8.79571160032404	5.810421496754487e-4	0.035062915335124734	0.017740045225748124	0.13219476977569866	38.51470588235294	0.019803826247102307	-0.10557166270039553	0.003662289626775163	0.044757335	50	0.6813591925475878	0.6757468549095742	-0.022735104167772663	-0.013714665088618764	34.69313969438926	0.0016453297810171818	0.11152475002304696	6.000835893473336	2966950	6.865668969821826
2012-01-23T00:00:00Z	6092	6.37487607714787	1307728.36060407	170	8500	5.10163199	11.0512799993501	8.374313837820091e-4	0.35544444268921116	0.015676060413547743	0.13219476977569866	35.83529411764706	0.011408729855759248	-0.05073726851518956	0.005338521294724767	0.060019199882352936	50	0.6809735561214364	0.675371561439293	-0.02261592101440989	-0.0075959860887080555	34.77658852597669	0.0016465478293214196	0.11167761296583503	6.01708925258881	2966950	6.895519567500616
2012-01-24T00:00:00Z	7218	6.27447647574518	1307728.36060407	139	6950	10.80555719	9.03604658770391	0.001497029258797451	0.08534533102635544	-0.07432296105059855	0.13219476977569866	51.92805755395683	-0.01574926323079351	0.12051787270835135	0.009393074867826848	0.15547564302158273	50	0.6805879196952849	0.6739149920337313	-0.02322504615935948	-0.004860058244232755	34.90201077634311	0.0016500804780941595	0.11209657858647125	6.033129188138797	2964500	6.919803778503845
2012-01-25T00:00:00Z	7866	5.81046507247224	1307728.36060407	148	7400	10.12035195	9.62111435237539	0.0012865944508009153	-0.036983759041362196	0.20891589911354824	0.13219476977569866	53.148648648648646	-0.07395221020696108	-0.015214016413875875	0.007475712118815323	0.13676151283783786	50	0.6802022832691335	0.6733149627821164	-0.026208173163435166	-0.0021266624760945727	35.03508399708757	0.001653148546272172	0.11246708574528233	6.047924982857898	2964100	6.9457712691055455
2012-01-26T00:00:00Z	6181	5.36722695441262	1307728.36060407	138	6900	5.37378791	8.97103905829597	8.694042889500081e-4	-0.1182633436611229	-0.038095025137758975	0.1274205576574694	44.789855072463766	-0.07628272651693813	-0.15017787970145235	0.004666290133934421	0.07788098420289855	50	0.6798035668097814	0.671401319766743	-0.029213491036609845	7.038379529278315e-4	35.14520840976707	0.0016538409228998962	0.11266493319058707	6.061492494706293	2962000	6.969897465842431
2012-01-27T00:00:00Z	6122	5.30313719696084	1307728.36060407	141	7050	22.86543825	9.16606164651979	0.0037349621447239465	0.09631930089450602	0.01670615783789975	0.1274205576574694	43.41843971631206	-0.011940944177717072	-0.18431996740203915	0.019807016678926197	0.3243324574468085	50	0.6787286773272795	0.6706401902289582	-0.029367166431553567	0.005476761000884021	35.25246783364738	0.001663311546638224	0.11354700841646874	6.0748676651089255	2961050	6.994559994034384
2012-01-28T00:00:00Z	5899	5.65979677498539	1307728.36060407	145	7250	9.12996959	9.42609176415156	0.001547714797423292	0.05468374748602134	-0.07558177786966169	0.1274205576574694	40.682758620689654	0.06725445048431844	-0.08425949251352682	0.008759751219053515	0.12593061503448275	50	0.6776537878447776	0.6696370327151278	-0.030470831756779348	0.009725138983680754	35.347263669646495	0.001667238260878025	0.11388820899173228	6.0891561931378755	2960400	7.019911231352561
2012-01-29T00:00:00Z	6203	5.39142945733489	1307728.36060407	167	8350	220.81327674	10.8562574111263	0.03559781988392713	0.36434226904926015	0.23426709565219817	0.1274205576574694	37.1437125748503	-0.047416422942357705	-0.1446204202937761	0.1919231347391064	2.6444703801197607	50	0.6765788983622757	0.6693121823070091	-0.02893587805673904	0.016237052740532398	35.42935569252662	0.0017638375965793563	0.12111999354102661	6.102724493020985	2960700	7.049171736952217
2012-01-30T00:00:00Z	5881	5.50348193863238	1307728.36060407	172	8600	28.71874725	11.181295058166	0.0048833101938445846	0.3656079994160941	0.011764705882354454	0.1274205576574694	34.19186046511628	0.020783445686198387	-0.13669193376780953	0.026875209452563057	0.3339389215116279	50	0.6755040088797738	0.6692101467679493	-0.02761180403579861	0.022682515088023665	35.477159173955464	0.0017742574903744036	0.12193580485110413	6.1164952872805305	2961500	7.079337746261728
2012-01-31T00:00:00Z	6933	5.53822029573349	1307728.36060407	150	7500	8.27920867	9.75112941119127	0.0011941740473099668	0.11995419634848137	0.07913669064748219	0.1274205576574694	46.22	0.006312068884474886	-0.11734145196938517	0.006613598945450263	0.11038944893333331	50	0.6744291193972719	0.6679091860477978	-0.028343789683437235	0.026778051655510778	35.58678689353645	0.0017755007955484918	0.12221306561756129	6.130229762418837	2960500	7.105543522621279
2012-02-01T00:00:00Z	6378	6.07523265225015	1307728.36060407	141	7050	3.82532168	9.16606164651979	5.997682157416118e-4	0.03899541588041422	-0.047297297297298035	0.1274205576574694	45.234042553191486	0.09696478793564078	0.045567364483830586	0.0036437314480552525	0.0542598819858156	50	0.67335422991477	0.6669831028629944	-0.02948553836941105	0.02823211211539064	35.69644915512554	0.0017746737513607638	0.12233599613285821	6.144935851556808	2959350	7.1301643611282195
2012-02-02T00:00:00Z	6870	6.09957291291642	1307728.36060407	159	7950	11.40708454	10.3361971758628	0.0016604198748180494	0.18715144812939655	0.15217391304348404	0.1274205576574694	43.20754716981132	0.004006473835574953	0.13644773450500502	0.010127852092508247	0.14348534012578615	50	0.6722793404322681	0.6664763346259202	-0.03011907242091862	0.03452907556425963	35.80221978895302	0.0017790035943974231	0.12272708897558189	6.159659517560027	2959400	7.158009037930536
2012-02-03T00:00:00Z	7006	5.95161092752776	1307728.36060407	158	7900	7.29918464	10.2711896464548	0.0010418476505852127	0.12032986232629161	0.12056737588652489	0.1274205576574694	44.34177215189873	-0.024257761568082348	0.12228115292558384	0.006200671862042075	0.09239474227848102	50	0.6716699767578175	0.6656722104730527	-0.02967573654398009	0.03656556266295702	35.91272806882123	0.0017811740658526627	0.12297474546161882	6.1740642095049765	2959300	7.185669616069206
2012-02-04T00:00:00Z	7073	5.8954132390415	1379647.43921429	157	7850	8.44644152	10.5243675112882	0.001194180902021773	0.22498853858982804	0.11651443404290851	0.18942353178849713	45.05095541401274	-0.00944243317827298	0.04162984527950986	0.007040189899589681	0.10759798114649682	50	0.6712304842453696	0.6639400576306892	-0.030519187184761726	0.04214454396216668	36.026072022363365	0.0017839715281297954	0.12326604346052322	6.18799422119725	2957450	7.213921902856759
2012-02-05T00:00:00Z	6565	5.67811571712449	1379647.43921429	142	7100	4.23219624	9.73873575999821	6.446605087585682e-4	0.14896694907460661	-0.10293802079368264	0.18942353178849713	46.232394366197184	-0.03685874307809156	0.05317444326375642	0.003660456966991496	0.05960839774647888	50	0.6707909917329218	0.6627893701136384	-0.029920884024750617	0.045963557188937916	36.14206802131567	0.0017850370171909565	0.12342389725920111	6.201052972538691	2955600	7.240066742712483
2012-02-06T00:00:00Z	6074	5.48266405844535	1379647.43921429	146	7300	4.45452233	10.0130663447869	7.333754247612776e-4	0.0155312025796559	-0.10448062655550006	0.18942353178849713	41.602739726027394	-0.034421922415156514	-0.00378267439035207	0.004020851082685748	0.06102085383561643	50	0.6703514992204739	0.6609292422727848	-0.03072285795194998	0.04963516581753196	36.24546071431942	0.0017866412105360528	0.12358794709077613	6.213613695986486	2954050	7.266969169054815
2012-02-07T00:00:00Z	6793	5.66202770017534	1379647.43921429	137	6850	6.39865213	9.39582252901235	9.419479066686296e-4	-0.11439660948356678	-0.03643751069195522	0.18942353178849713	49.583941605839414	0.03271468757121876	0.02235508842745526	0.005333335139679957	0.09341098	50	0.6699120067080261	0.6587779188745525	-0.03132626581839495	0.0495650724538326	36.37206224135883	0.0017879601277486035	0.12383535224443022	6.2266893297679005	2950750	7.29210257048626
2012-02-08T00:00:00Z	6984	5.6185281899474	1379647.43921429	145	7250	5.13418159	9.94448369858972	7.35134821019473e-4	0.038617091212724386	0.08492437451208779	0.10304929235486937	48.16551724137931	-0.007682673510515103	-0.07517481032328777	0.004130375715309846	0.07081629779310344	50	0.6685662892973212	0.657452793220371	-0.03212117045915678	0.051054201765855574	36.49242765063072	0.0017892907288227027	0.12402358443929716	6.239567489192414	2949600	7.318772974305452
2012-02-09T00:00:00Z	7258	5.83569985417884	1379647.43921429	145	7250	7.36132278	9.94448369858972	0.0010142357095618629	-0.024743003710627764	-0.03789725279117295	0.10304929235486937	50.0551724137931	0.03865276757354352	-0.04326090736267851	0.005918775182393135	0.10153548662068966	50	0.6672205718866164	0.6549798719685151	-0.03411825449327603	0.052797244004931486	36.61452515496074	0.0017918991537606514	0.12429989406930819	6.252772008668328	2947250	7.3453383175036615
2012-02-10T00:00:00Z	8496	5.93783415546464	1379647.43921429	138	6900	4.25715444	9.46440517520953	5.010775e-4	0.07958015847498112	-0.0785482985920467	0.10304929235486937	61.56521739130435	0.01750163713657482	-0.002314797158429638	0.002975315094034833	0.061697890434782604	50	0.6658748544759115	0.6529227784843649	-0.03398107828043025	0.05464372359564898	36.755917560834696	0.0017919657998892349	0.12444291836538816	6.266356066729383	2944850	7.370609621376791
2012-02-11T00:00:00Z	7447	5.61213285330216	1379647.43921429	150	7500	3.96508926	10.2873969295756	5.324411521418021e-4	0.08142087485772032	-0.022516372737689916	0.10304929235486937	49.64666666666667	-0.054851869155478794	-0.04805098035594135	0.0029881304823850614	0.0528678568	50	0.6645291370652067	0.6511622889508314	-0.03420671254286727	0.05719857614006063	36.860075463324016	0.0017928050241301518	0.12457335300413909	6.278843911660249	2943050	7.398135697179691
2012-02-12T00:00:00Z	6790	5.51909716949152	1379647.43921429	158	7900	3.79608105	10.8360580991529	5.590693740795288e-4	0.12439863349722025	0.11267605633802424	0.10304929235486937	42.9746835443038	-0.01657759825765681	-0.028005513722340947	0.003085558200031723	0.048051658860759495	50	0.6631834196545019	0.6491165878095084	-0.03255689221510853	0.0579330005235558	36.95356215572943	0.0017931652405038094	0.12468426139743946	6.2910093743601045	2941150	7.427129547101403
2012-02-13T00:00:00Z	8028	5.34835455932203	1379647.43921429	137	6850	5.49599454	9.39582252901235	6.846032062780269e-4	0.0794125218044095	-0.061643835616439935	0.10304929235486937	58.5985401459854	-0.0309366921664872	-0.024497123604798055	0.003661500679623565	0.08023349693430656	50	0.661837702243797	0.6474737839176594	-0.03271154447055587	0.060608036213716035	37.09189771611279	0.0017946141171240907	0.1248971606971903	6.3027856882212605	2938100	7.452170464712479
2012-02-14T00:00:00Z	9476	4.48365409175921	1379647.43921429	138	6900	15.76436781	9.46440517520953	0.0016636099419586323	0.014805348966482557	0.007299270072993691	0.10304929235486937	68.66666666666667	-0.16167598052295773	-0.20811865833500587	0.007459051523354123	0.22846909869565216	50	0.6604919848330921	0.6455243323669072	-0.032411840916868516	0.060769395078480684	37.25452934410645	0.0017950713757970847	0.12544678249400812	6.312138130598145	2935200	7.477406361417908
2012-02-15T00:00:00Z	9392	4.3255203220339	1379647.43921429	134	6700	6.73177141	9.19007459042084	7.16755899701874e-4	0.06337126025577389	-0.07586206896551762	0.10304929235486937	70.08955223880596	-0.03526894949723125	-0.23013284337114015	0.003100342210098148	0.10047420014925373	50	0.6596509049164109	0.6425272871243681	-0.0325118604309925	0.06232923203810667	37.422738163025556	0.0017966940788391008	0.12571612521758294	6.32111215887769	2930650	7.50178798669375
2012-02-16T00:00:00Z	9040	4.25523904500292	1379647.43921429	138	6900	8.85362396	9.46440517520953	9.793831814159293e-4	-0.13016684374301324	-0.04827586206896517	0.10304929235486937	65.5072463768116	-0.01624805151717168	-0.27082626740033244	0.0041675095535802405	0.12831339072463768	50	0.6588098249997295	0.639759547965461	-0.03280898265122909	0.06137390765178593	37.58010331606547	0.0017985138384041554	0.12605373394039962	6.329943806593117	2925950	7.5268964175954585
2012-02-17T00:00:00Z	6532	4.39153837288136	1379647.43921429	152	7600	3.70399153	10.4245622219699	5.670532042253521e-4	0.06792033399962061	0.10144927536231707	0.10304929235486937	42.973684210526315	0.03203094501553361	-0.2604141075850376	0.0024902359058209646	0.04873673065789474	50	0.6579687450830481	0.6377550605779634	-0.03232073826938774	0.06321687236124582	37.67362073351944	0.0017998883446135234	0.1261840934365981	6.3391263139228045	2922000	7.554638956465335
2012-02-18T00:00:00Z	6283	4.27008127761543	1376302.26788638	171	8550	3.21621826	11.7103384053747	5.11892131147541e-4	0.4714318699228688	0.13831890472780684	0.10037477656106764	36.74269005847953	-0.02765707252291172	-0.23913396399678444	0.0021858210053717774	0.03761658783625731	50	0.6555657447281183	0.6341146760576658	-0.03001153274013448	0.07113204823971091	37.75082996448865	0.0018005058535278714	0.12627371241593754	6.348362273821286	2919950	7.585730644270343
2012-02-19T00:00:00Z	5764	4.38955145821157	1376302.26788638	158	7900	2.64479077	10.8097843789034	4.5884642088827205e-4	0.1590614313109897	-0.002424656642580625	0.10037477656106764	36.48101265822785	0.02797843245336451	-0.2046613198846825	0.0020141299759052745	0.03347836417721519	50	0.6531627443731884	0.6321289214497023	-0.029630854124607926	0.07277032810002028	37.82634163024165	0.0018007327079186746	0.12634705567523358	6.357802063797507	2919800	7.61454703610196
2012-02-20T00:00:00Z	6430	4.36513593892461	1376302.26788638	140	7000	4.35283223	9.57828995599037	6.76956800933126e-4	0.06243081874861667	0.019420058905391002	0.10037477656106764	45.92857142857143	-0.005562190014035684	-0.18383572171439122	0.0029550084608526207	0.06218331757142857	50	0.6507597440182586	0.6292724343511219	-0.02996784984189575	0.0757411903496698	37.92791707154312	0.0018018059448307953	0.12650358392871555	6.367391477328808	2916900	7.6398057447476235
2012-02-21T00:00:00Z	6091	4.31511560198714	1376302.26788638	129	6450	3.19851658	8.82571003087685	5.251217501231325e-4	-0.13446130380257026	-0.0674839181658915	0.10037477656106764	47.21705426356589	-0.011459055946329344	-0.037589538872286665	0.002265961056899121	0.04958940434108527	50	0.6483567436633288	0.6256033203746287	-0.03176924954679248	0.07250189751357586	38.031802236451064	0.0018030775780920748	0.12663633840466768	6.37692399287287	2913650	7.663022452840207
2012-02-22T00:00:00Z	6992	4.41931028755114	1376302.26788638	159	7950	3.433529	10.8782007357319	4.910653604118993e-4	0.23676187101577306	0.18369014622260593	0.052437424581534886	43.9748427672956	0.024146441294879306	0.021682932580267877	0.0021701701991283144	0.04318904402515723	50	0.6458224080974961	0.6220635870168586	-0.03120620756151127	0.07501846208175389	38.12703942172536	0.0018040629251249412	0.12674803030688556	6.386628838099966	2911050	7.691778008552214
2012-02-23T00:00:00Z	8044	5.03951511805961	1376302.26788638	166	8300	5.20704941	11.3571152335314	6.473209112381899e-4	0.027674191061966225	0.1999819347632661	0.052437424581534886	48.45783132530121	0.14033973406563915	0.18430834666684426	0.0032621835184209807	0.06273553506024096	50	0.6432880725316635	0.6171349717919705	-0.03030108365739573	0.0783700029342385	38.23677788513421	0.0018052891947380634	0.1269107117148526	6.397969975409719	2907200	7.7216867607351505
2012-02-24T00:00:00Z	6744	5.02560875891292	1376302.26788638	149	7450	4.30575197	10.1940371674469	6.384566978054568e-4	0.1281523472133006	-0.022113643682529438	0.052437424581534886	45.261744966442954	-0.0027594637223836704	0.14438457146294637	0.0032086335726777227	0.05779532845637584	50	0.6407537369658308	0.6142605382552645	-0.028910814422427423	0.08142664721874898	38.33582071761457	0.0018068383668818498	0.12706541019345058	6.4090289164863945	2904300	7.74858775796758
2012-02-25T00:00:00Z	6029	4.77256738106371	1376302.26788638	165	8250	3.04870838	11.2886988767029	5.056739724664123e-4	0.17332550713481498	-0.03600575099335124	0.052437424581534886	36.53939393939394	-0.0503503933529329	0.11767600445509219	0.002413363106446108	0.03695404096969697	50	0.6382194013999981	0.6096611011326474	-0.027373166020904158	0.08516598030929907	38.41343853967075	0.0018075399982680229	0.12715542804645735	6.419598547662587	2901300	7.7783984482265325
[truncated: 3,569 more rows]
